# Supplementary material for: Non-coding genetic variants underlying higher prostate cancer risk in men of African ancestry
Source: Nat Commun. 2025 Nov 20;16:10202. doi: 10.1038/s41467-025-64631-4 (PMC12635056; doi:10.1038/s41467-025-64631-4)
Supplement: Supplementary file 6 — Source Data [file 41467_2025_64631_MOESM6_ESM.xlsx]

## Sheet: Fig.2B
#FPR	TPR	threshold
0	0	2
0	4.29074e-05	1
0	8.58148e-05	0.999999
9.84795e-06	8.58148e-05	0.999998
9.84795e-06	0.000128722	0.999993
2.95438e-05	0.000128722	0.999701
2.95438e-05	0.00180211	0.995097
3.44678e-05	0.00180211	0.995087
3.44678e-05	0.00364713	0.99095
3.44678e-05	0.00373294	0.990949
3.44678e-05	0.00476272	0.989133
3.93918e-05	0.00476272	0.989067
3.93918e-05	0.00815241	0.98373
4.43158e-05	0.00815241	0.983622
4.43158e-05	0.00883893	0.982356
4.92397e-05	0.00883893	0.982179
4.92397e-05	0.0103407	0.980434
5.41637e-05	0.0103407	0.98038
5.41637e-05	0.0143311	0.974167
5.90877e-05	0.0143311	0.974113
5.90877e-05	0.0151463	0.972788
6.40117e-05	0.0151463	0.97271
6.40117e-05	0.0156612	0.972238
6.89356e-05	0.0156612	0.972144
6.89356e-05	0.016219	0.971487
7.38596e-05	0.016219	0.971434
7.38596e-05	0.0170771	0.97039
7.87836e-05	0.0170771	0.970385
7.87836e-05	0.017163	0.970308
8.37076e-05	0.017163	0.970301
8.37076e-05	0.0173775	0.97006
8.86315e-05	0.0173775	0.96994
8.86315e-05	0.0190938	0.967089
9.35555e-05	0.0190938	0.967064
9.35555e-05	0.0199519	0.966258
9.84795e-05	0.0199519	0.96623
9.84795e-05	0.0210246	0.964875
0.000103403	0.0210246	0.964861
0.000103403	0.0223548	0.963506
0.000108327	0.0223548	0.963463
0.000108327	0.0238565	0.961555
0.000113251	0.0238565	0.96153
0.000113251	0.0240711	0.961241
0.000118175	0.0240711	0.96122
0.000118175	0.0243285	0.960938
0.000123099	0.0243285	0.960922
0.000123099	0.0266026	0.957249
0.000128023	0.0266026	0.957171
0.000128023	0.0271175	0.956344
0.000132947	0.0271175	0.956267
0.000132947	0.0272462	0.956166
0.000137871	0.0272462	0.956045
0.000137871	0.0282331	0.954461
0.000142795	0.0282331	0.954448
0.000142795	0.031065	0.950898
0.000147719	0.031065	0.950882
0.000147719	0.0314511	0.950747
0.000152643	0.0314511	0.950659
0.000152643	0.0340256	0.947595
0.000157567	0.0340256	0.94755
0.000157567	0.0369433	0.943665
0.000162491	0.0369433	0.943657
0.000162491	0.0385738	0.941956
0.000167415	0.0385738	0.941949
0.000167415	0.0396035	0.94097
0.000172339	0.0396035	0.94096
0.000172339	0.0396894	0.940906
0.000172339	0.0397752	0.940809
0.000172339	0.0399039	0.940739
0.000177263	0.0399039	0.940723
0.000177263	0.0405046	0.939895
0.000182187	0.0405046	0.93981
0.000182187	0.0414915	0.93763
0.000187111	0.0414915	0.937608
0.000187111	0.0455248	0.933505
0.000192035	0.0455248	0.933479
0.000192035	0.0462542	0.932698
0.000196959	0.0462542	0.932696
0.000196959	0.0478418	0.931195
0.000201883	0.0478418	0.93113
0.000201883	0.0480563	0.930875
0.000206807	0.0480563	0.930856
0.000206807	0.0485283	0.930248
0.000211731	0.0485283	0.930224
0.000211731	0.0489574	0.929934
0.000216655	0.0489574	0.92987
0.000216655	0.049129	0.929601
0.000221579	0.049129	0.929595
0.000221579	0.0495581	0.929166
0.000226503	0.0495581	0.929112
0.000226503	0.0499013	0.92876
0.000231427	0.0499013	0.928577
0.000231427	0.0515318	0.926799
0.000236351	0.0515318	0.926711
0.000236351	0.0517892	0.926357
0.000241275	0.0517892	0.926334
0.000241275	0.0519609	0.926073
0.000246199	0.0519609	0.926053
0.000246199	0.0520038	0.926007
0.000251123	0.0520038	0.926001
0.000251123	0.0520896	0.925983
0.000256047	0.0520896	0.925919
0.000256047	0.0526474	0.925232
0.000260971	0.0526474	0.925214
0.000260971	0.0529477	0.924937
0.000265895	0.0529477	0.924913
0.000265895	0.0539775	0.92386
0.000270819	0.0539775	0.923828
0.000270819	0.0541062	0.923695
0.000275743	0.0541062	0.923679
0.000275743	0.0543637	0.923517
0.000280667	0.0543637	0.923501
0.000280667	0.0544066	0.92346
0.00028559	0.0544066	0.923413
0.00028559	0.0553076	0.922354
0.000290514	0.0553076	0.922273
0.000290514	0.055608	0.921899
0.000295438	0.055608	0.921894
0.000295438	0.0558654	0.92177
0.000300362	0.0558654	0.921728
0.000300362	0.0565091	0.920941
0.000305286	0.0565091	0.920736
0.000305286	0.057453	0.919624
0.00031021	0.057453	0.91962
0.00031021	0.0577534	0.919457
0.000315134	0.0577534	0.919456
0.000315134	0.0577963	0.91942
0.000320058	0.0577963	0.919374
0.000320058	0.0580537	0.919192
0.000324982	0.0580537	0.919061
0.000324982	0.0586973	0.918325
0.000329906	0.0586973	0.918224
0.000329906	0.0591264	0.917755
0.00033483	0.0591264	0.917731
0.00033483	0.0592551	0.917523
0.000339754	0.0592551	0.917473
0.000339754	0.0594268	0.917199
0.000344678	0.0594268	0.917168
0.000344678	0.0601133	0.91677
0.000349602	0.0601133	0.916764
0.000349602	0.0601991	0.916699
0.000354526	0.0601991	0.916573
0.000354526	0.0605853	0.916013
0.00035945	0.0605853	0.916006
0.00035945	0.0613576	0.915076
0.000364374	0.0613576	0.915073
0.000364374	0.0614863	0.914925
0.000369298	0.0614863	0.914899
0.000369298	0.0617438	0.914723
0.000374222	0.0617438	0.914706
0.000374222	0.0623874	0.914181
0.000379146	0.0623874	0.914105
0.000379146	0.0624303	0.914072
0.00038407	0.0624303	0.91407
0.00038407	0.0629881	0.913423
0.000388994	0.0629881	0.913354
0.000388994	0.0631597	0.913192
0.000393918	0.0631597	0.913174
0.000393918	0.0638462	0.912372
0.000393918	0.063932	0.912353
0.000393918	0.0640608	0.912306
0.000398842	0.0640608	0.912249
0.000398842	0.0643611	0.911879
0.000403766	0.0643611	0.911868
0.000403766	0.064404	0.911861
0.00040869	0.064404	0.911844
0.00040869	0.0644898	0.911576
0.000413614	0.0644898	0.911523
0.000413614	0.0655625	0.910368
0.000418538	0.0655625	0.910352
0.000418538	0.0666352	0.909297
0.000423462	0.0666352	0.909226
0.000423462	0.0678795	0.907544
0.000428386	0.0678795	0.907532
0.000428386	0.0683944	0.907106
0.00043331	0.0683944	0.907098
0.00043331	0.0684802	0.906969
0.000438234	0.0684802	0.906911
0.000438234	0.0687377	0.906542
0.000443158	0.0687377	0.906537
0.000443158	0.0692526	0.906003
0.000448082	0.0692526	0.905989
0.000448082	0.0695529	0.905661
0.000453006	0.0695529	0.90566
0.000453006	0.0696816	0.905597
0.00045793	0.0696816	0.905537
0.00045793	0.0709259	0.904295
0.000462854	0.0709259	0.904261
0.000462854	0.0710547	0.904125
0.000467778	0.0710547	0.904091
0.000467778	0.0717841	0.90341
0.000477625	0.0717841	0.903352
0.000477625	0.0724277	0.902663
0.000487473	0.0724277	0.902624
0.000487473	0.0724706	0.902624
0.000492397	0.0724706	0.902492
0.000492397	0.0727281	0.902202
0.000497321	0.0727281	0.902181
0.000497321	0.0728139	0.901925
0.000502245	0.0728139	0.901764
0.000502245	0.0729855	0.901641
0.000507169	0.0729855	0.901556
0.000507169	0.0731142	0.901383
0.000512093	0.0731142	0.901341
0.000512093	0.0735433	0.900934
0.000517017	0.0735433	0.900931
0.000517017	0.0746589	0.899754
0.000521941	0.0746589	0.899748
0.000521941	0.0749592	0.899386
0.000531789	0.0749592	0.899287
0.000531789	0.0750451	0.899132
0.000536713	0.0750451	0.898985
0.000536713	0.0758174	0.898294
0.000541637	0.0758174	0.898289
0.000541637	0.0762036	0.897751
0.000546561	0.0762036	0.897739
0.000546561	0.0766326	0.897323
0.000551485	0.0766326	0.897294
0.000551485	0.0778769	0.896018
0.000556409	0.0778769	0.895955
0.000556409	0.0783918	0.89526
0.000561333	0.0783918	0.895252
0.000561333	0.0794645	0.894338
0.000566257	0.0794645	0.894287
0.000566257	0.0799365	0.893832
0.000571181	0.0799365	0.893814
0.000571181	0.080151	0.893599
0.000576105	0.080151	0.893419
0.000576105	0.0802798	0.893317
0.000581029	0.0802798	0.893289
0.000581029	0.0804085	0.893127
0.000585953	0.0804085	0.893122
0.000585953	0.0804943	0.893017
0.000590877	0.0804943	0.892974
0.000590877	0.0810521	0.892357
0.000600725	0.0810521	0.892337
0.000600725	0.0812666	0.891998
0.000605649	0.0812666	0.891861
0.000605649	0.0813524	0.89184
0.000610573	0.0813524	0.891827
0.000610573	0.0824251	0.89059
0.000615497	0.0824251	0.890576
0.000615497	0.0838411	0.888623
0.000620421	0.0838411	0.888618
0.000620421	0.083884	0.888612
0.000625345	0.083884	0.888504
0.000625345	0.0842272	0.888149
0.000630269	0.0842272	0.888136
0.000630269	0.0843131	0.888072
0.000640117	0.0843131	0.888031
0.000640117	0.084356	0.888017
0.000645041	0.084356	0.888013
0.000645041	0.0848279	0.887669
0.000649965	0.0848279	0.887595
0.000649965	0.0852999	0.887067
0.000654889	0.0852999	0.887055
0.000654889	0.0856432	0.886544
0.000659812	0.0856432	0.886475
0.000659812	0.0859435	0.886215
0.00066966	0.0859435	0.88613
0.00066966	0.086201	0.885741
0.000674584	0.086201	0.88572
0.000674584	0.0867588	0.885228
0.000679508	0.0867588	0.885218
0.000679508	0.0873595	0.884757
0.000684432	0.0873595	0.884746
0.000684432	0.0879602	0.88403
0.000689356	0.0879602	0.883973
0.000689356	0.0880031	0.883972
0.00069428	0.0880031	0.88393
0.00069428	0.0881318	0.883877
0.000699204	0.0881318	0.883781
0.000699204	0.0881747	0.883714
0.000704128	0.0881747	0.883692
0.000704128	0.090363	0.881029
0.000709052	0.090363	0.880893
0.000709052	0.0910495	0.880195
0.000713976	0.0910495	0.880185
0.000713976	0.0912211	0.880021
0.000723824	0.0912211	0.879817
0.000723824	0.0916931	0.879406
0.000728748	0.0916931	0.879401
0.000728748	0.0918218	0.879341
0.000733672	0.0918218	0.87934
0.000733672	0.0918648	0.879262
0.000738596	0.0918648	0.879253
0.000738596	0.0923367	0.878638
0.00074352	0.0923367	0.878623
0.00074352	0.0927658	0.877979
0.000748444	0.0927658	0.877953
0.000748444	0.0928087	0.877913
0.000753368	0.0928087	0.877861
0.000753368	0.0928945	0.877744
0.000758292	0.0928945	0.877711
0.000758292	0.0933665	0.877223
0.000763216	0.0933665	0.877201
0.000763216	0.0941818	0.876688
0.00076814	0.0941818	0.87663
0.00076814	0.094525	0.876335
0.000773064	0.094525	0.876311
0.000773064	0.0947396	0.876089
0.000787836	0.0947396	0.875889
0.000787836	0.0951257	0.875061
0.00079276	0.0951257	0.875015
0.00079276	0.0952115	0.874994
0.000797684	0.0952115	0.874957
0.000797684	0.0966275	0.873766
0.000802608	0.0966275	0.873725
0.000802608	0.0970566	0.873219
0.000807532	0.0970566	0.873208
0.000807532	0.097314	0.87304
0.000812456	0.097314	0.873023
0.000812456	0.099159	0.870904
0.00081738	0.099159	0.87086
0.00081738	0.099631	0.870194
0.000822304	0.099631	0.870193
0.000822304	0.0999313	0.869702
0.000827228	0.0999313	0.8696
0.000827228	0.100146	0.869216
0.000832152	0.100146	0.869024
0.000832152	0.100704	0.86862
0.000837076	0.100704	0.868579
0.000837076	0.101304	0.868111
0.000842	0.101304	0.868093
0.000842	0.101648	0.867635
0.000851847	0.101648	0.867423
0.000851847	0.101691	0.867406
0.000856771	0.101691	0.867305
0.000856771	0.102034	0.866947
0.000861695	0.102034	0.866905
0.000861695	0.102077	0.866855
0.000866619	0.102077	0.866846
0.000866619	0.102506	0.866415
0.000871543	0.102506	0.866224
0.000871543	0.103149	0.865501
0.000876467	0.103149	0.865459
0.000876467	0.103321	0.865228
0.000881391	0.103321	0.865219
0.000881391	0.103621	0.864782
0.000886315	0.103621	0.864767
0.000886315	0.103793	0.864723
0.000901087	0.103793	0.86454
0.000901087	0.104136	0.864139
0.000910935	0.104136	0.86405
0.000910935	0.10448	0.863758
0.000920783	0.10448	0.863669
0.000920783	0.104565	0.863552
0.000925707	0.104565	0.863524
0.000930631	0.104608	0.863504
0.000930631	0.10478	0.863236
0.000935555	0.10478	0.86323
0.000935555	0.104909	0.863144
0.000940479	0.104909	0.863139
0.000940479	0.10508	0.862949
0.000945403	0.10508	0.862941
0.000945403	0.105166	0.862936
0.000950327	0.105166	0.862918
0.000950327	0.105938	0.862043
0.000955251	0.105938	0.862027
0.000955251	0.106239	0.861878
0.000960175	0.106239	0.861878
0.000960175	0.10744	0.860964
0.000965099	0.10744	0.860961
0.000965099	0.108212	0.86041
0.000970023	0.108212	0.860384
0.000970023	0.108427	0.860066
0.000974947	0.108427	0.86002
0.000974947	0.108727	0.859686
0.000979871	0.108727	0.859622
0.000979871	0.109242	0.859097
0.000984795	0.109242	0.859046
0.000984795	0.109285	0.858992
0.000989719	0.109285	0.858989
0.000989719	0.109671	0.858493
0.000994643	0.109671	0.858455
0.000994643	0.110358	0.857894
0.000999567	0.110358	0.857772
0.000999567	0.110401	0.857745
0.00100449	0.110401	0.857719
0.00100449	0.111259	0.856875
0.00101434	0.111259	0.856827
0.00101434	0.111516	0.856688
0.00101926	0.111516	0.856684
0.00101926	0.112246	0.856015
0.00102419	0.112246	0.85598
0.00102419	0.112632	0.855564
0.00102911	0.112632	0.855517
0.00102911	0.11319	0.854883
0.00103403	0.11319	0.854793
0.00103403	0.113318	0.854696
0.00103896	0.113318	0.854664
0.00103896	0.113361	0.854634
0.00104388	0.113361	0.85458
0.00104388	0.113705	0.854172
0.00104881	0.113705	0.85416
0.00104881	0.114305	0.853655
0.00105373	0.114305	0.853638
0.00105373	0.114348	0.853636
0.00105865	0.114348	0.853614
0.00105865	0.115378	0.852007
0.00106358	0.115378	0.852002
0.00106358	0.115678	0.851777
0.0010685	0.115678	0.851749
0.0010685	0.11585	0.851597
0.00107343	0.11585	0.851548
0.00107343	0.116279	0.851101
0.00107835	0.116279	0.851074
0.00107835	0.116451	0.850678
0.00108327	0.116451	0.850615
0.00108327	0.116837	0.850303
0.0010882	0.116837	0.850234
0.0010882	0.117051	0.850053
0.00109312	0.117051	0.849987
0.00109312	0.117438	0.849595
0.00110297	0.117438	0.849514
0.00110297	0.117781	0.849194
0.00110789	0.117781	0.849117
0.00110789	0.117867	0.848969
0.00111282	0.117867	0.848959
0.00111282	0.118682	0.848081
0.00111774	0.118682	0.847983
0.00111774	0.119025	0.847615
0.00112267	0.119025	0.847541
0.00112267	0.119883	0.84674
0.00112759	0.119883	0.846646
0.00112759	0.120227	0.846462
0.00113251	0.120227	0.846373
0.00113251	0.12087	0.845797
0.00113744	0.12087	0.845765
0.00113744	0.121342	0.845175
0.00114236	0.121342	0.84512
0.00114236	0.121514	0.844891
0.00115221	0.121514	0.844772
0.00115221	0.122372	0.843932
0.00115713	0.122372	0.843911
0.00115713	0.122672	0.843633
0.00116206	0.122672	0.843587
0.00116206	0.122887	0.843204
0.00116698	0.122887	0.843116
0.00116698	0.123058	0.842972
0.00117191	0.123058	0.84286
0.00117191	0.123616	0.842236
0.00117683	0.123616	0.842212
0.00117683	0.124174	0.841522
0.00118175	0.124174	0.841453
0.00118175	0.12426	0.841351
0.00118668	0.12426	0.841322
0.00118668	0.12456	0.840907
0.0011916	0.12456	0.8409
0.0011916	0.124861	0.840702
0.00119653	0.124861	0.840697
0.00119653	0.124903	0.840677
0.00120145	0.124903	0.840656
0.00120145	0.124946	0.84058
0.00120637	0.124946	0.840537
0.00120637	0.124989	0.840522
0.0012113	0.124989	0.840473
0.0012113	0.125118	0.840396
0.00121622	0.125118	0.8402
0.00121622	0.125161	0.840096
0.00122115	0.125161	0.84008
0.00122115	0.125461	0.839826
0.00122607	0.125461	0.839811
0.00122607	0.125719	0.839451
0.00123099	0.125719	0.839379
0.00123099	0.125805	0.83925
0.00123592	0.125805	0.839241
0.00123592	0.126019	0.838999
0.00124084	0.126019	0.838987
0.00124084	0.126234	0.838631
0.00124577	0.126234	0.838618
0.00124577	0.126491	0.838475
0.00125069	0.126491	0.83847
0.00125069	0.12692	0.838202
0.00125561	0.12692	0.838162
0.00125561	0.127092	0.837928
0.00126054	0.127092	0.837891
0.00126054	0.127263	0.83776
0.00126546	0.127263	0.837729
0.00126546	0.127306	0.837723
0.00127039	0.127306	0.837686
0.00127039	0.127349	0.837645
0.00127531	0.127349	0.837642
0.00127531	0.12765	0.837473
0.00128023	0.12765	0.837447
0.00128023	0.127864	0.837362
0.00128516	0.127864	0.837336
0.00128516	0.128036	0.837213
0.00129008	0.128036	0.837185
0.00129008	0.12825	0.837015
0.00129501	0.12825	0.83699
0.00129501	0.128379	0.836796
0.00130978	0.128379	0.836719
0.00130978	0.129323	0.835463
0.0013147	0.129323	0.835392
0.0013147	0.12958	0.835232
0.00131962	0.12958	0.835207
0.00131962	0.129623	0.83519
0.00132455	0.129623	0.835165
0.00132455	0.129795	0.835023
0.00132947	0.129795	0.83499
0.00132947	0.130567	0.834447
0.0013344	0.130567	0.834447
0.0013344	0.130739	0.834293
0.00133932	0.130739	0.834195
0.00133932	0.130868	0.83409
0.00134424	0.130868	0.834065
0.00134424	0.13091	0.834025
0.00134917	0.13091	0.833978
0.00134917	0.131297	0.833391
0.00135409	0.131297	0.833351
0.00135409	0.131425	0.833257
0.00136394	0.131425	0.83324
0.00136394	0.131897	0.832651
0.00136886	0.131897	0.832644
0.00136886	0.132798	0.831713
0.00137379	0.132798	0.831561
0.00137379	0.132927	0.8313
0.00137871	0.132927	0.831294
0.00137871	0.133013	0.831136
0.00138364	0.133013	0.831124
0.00138364	0.133056	0.831085
0.00138856	0.133056	0.831059
0.00138856	0.133142	0.830967
0.00139348	0.133142	0.830963
0.00139348	0.133356	0.830792
0.00139841	0.133356	0.830757
0.00139841	0.133485	0.830689
0.00140333	0.133485	0.830641
0.00140333	0.133699	0.830287
0.00140826	0.133699	0.830262
0.00140826	0.133742	0.83026
0.00141318	0.133742	0.830181
0.00141318	0.134	0.830014
0.00142303	0.134	0.829919
0.00142303	0.134643	0.828982
0.00142795	0.134643	0.828941
0.00142795	0.135587	0.828357
0.00143288	0.135587	0.82835
0.00143288	0.135759	0.828192
0.0014378	0.135759	0.828165
0.0014378	0.135931	0.828019
0.00144272	0.135931	0.828015
0.00144272	0.136016	0.827984
0.00144765	0.136016	0.827934
0.00144765	0.136059	0.827902
0.00145257	0.136059	0.827874
0.00145257	0.136145	0.827822
0.00146242	0.136145	0.827766
0.00146242	0.136403	0.82746
0.00146734	0.136403	0.827412
0.00146734	0.136446	0.82736
0.00147227	0.136446	0.82735
0.00147227	0.136875	0.827053
0.00147719	0.136875	0.827041
0.00147719	0.137261	0.826791
0.00148212	0.137261	0.826783
0.00148212	0.137475	0.826493
0.00149196	0.137475	0.826306
0.00149196	0.138119	0.825503
0.00149689	0.138119	0.825426
0.00149689	0.138162	0.825395
0.00150181	0.138162	0.82538
0.00150181	0.138248	0.825299
0.00150674	0.138248	0.825276
0.00150674	0.138291	0.825252
0.00151166	0.138291	0.825247
0.00151166	0.138333	0.825243
0.00151658	0.138333	0.825216
0.00151658	0.138805	0.824953
0.00152151	0.138805	0.824752
0.00152151	0.13902	0.824604
0.00152643	0.13902	0.824563
0.00152643	0.139277	0.824258
0.00153136	0.139277	0.824231
0.00153136	0.139621	0.823707
0.00153628	0.139621	0.823676
0.00153628	0.140436	0.822834
0.0015412	0.140436	0.822715
0.0015412	0.140565	0.822572
0.00154613	0.140565	0.822524
0.00154613	0.141723	0.821541
0.00155105	0.141723	0.821491
0.00155105	0.141809	0.821453
0.00155598	0.141809	0.821413
0.00155598	0.142324	0.820864
0.0015609	0.142324	0.820839
0.0015609	0.143053	0.819924
0.00156582	0.143053	0.819885
0.00156582	0.143225	0.8196
0.00157075	0.143225	0.819443
0.00157075	0.143397	0.819353
0.00157567	0.143397	0.819318
0.00157567	0.143525	0.819191
0.00157567	0.143611	0.81916
0.00157567	0.143654	0.819049
0.0015806	0.143654	0.819025
0.0015806	0.14374	0.818991
0.00158552	0.14374	0.818967
0.00158552	0.143954	0.818882
0.00159044	0.143954	0.818878
0.00159044	0.144426	0.818297
0.00159537	0.144426	0.818144
0.00159537	0.144598	0.817823
0.00161014	0.144598	0.8177
0.00161014	0.144684	0.817613
0.00161506	0.144684	0.817576
0.00161506	0.144984	0.817368
0.00161999	0.144984	0.817329
0.00161999	0.145027	0.817241
0.00162491	0.145027	0.817196
0.00162491	0.145327	0.816974
0.00163476	0.145327	0.816913
0.00163476	0.145456	0.816741
0.00163968	0.145456	0.816714
0.00163968	0.145585	0.816668
0.00164461	0.145585	0.816666
0.00164461	0.146357	0.816113
0.00164953	0.146357	0.816034
0.00164953	0.146529	0.815894
0.00165446	0.146529	0.815884
0.00165446	0.146786	0.815738
0.0016643	0.146786	0.815483
0.0016643	0.146915	0.815364
0.00166923	0.146915	0.815351
0.00166923	0.147172	0.815127
0.00167415	0.147172	0.815044
0.00167415	0.147258	0.814969
0.00167908	0.147258	0.814962
0.00167908	0.147301	0.814933
0.001684	0.147301	0.814924
0.001684	0.14743	0.814843
0.00168892	0.14743	0.814806
0.00168892	0.148245	0.813877
0.00169877	0.148245	0.81381
0.00169877	0.14846	0.813619
0.00170862	0.14846	0.813589
0.00170862	0.148503	0.813546
0.00171354	0.148503	0.813506
0.00171354	0.148588	0.813334
0.00171847	0.148588	0.813284
0.00171847	0.148631	0.813267
0.00172339	0.148631	0.813251
0.00172339	0.148674	0.813091
0.00172831	0.148674	0.81309
0.00172831	0.14906	0.812591
0.00173324	0.14906	0.812489
0.00173324	0.149103	0.812459
0.00173816	0.149103	0.812443
0.00173816	0.149232	0.812309
0.00174309	0.149232	0.812306
0.00174309	0.149275	0.812299
0.00174801	0.149275	0.812273
0.00174801	0.149704	0.811971
0.00175293	0.149704	0.811904
0.00175293	0.150047	0.811634
0.00175786	0.150047	0.811506
0.00175786	0.150262	0.81135
0.00176278	0.150262	0.811336
0.00176278	0.15039	0.811305
0.00176771	0.15039	0.811296
0.00176771	0.150562	0.811229
0.00177263	0.150562	0.811207
0.00177263	0.151334	0.810593
0.00177755	0.151334	0.810581
0.00177755	0.151377	0.810556
0.00178248	0.151377	0.810504
0.00178248	0.151978	0.810059
0.0017874	0.151978	0.810054
0.0017874	0.152278	0.809794
0.00179233	0.152278	0.809778
0.00179233	0.152707	0.809438
0.00179725	0.152707	0.809378
0.00179725	0.152965	0.808661
0.00180217	0.152965	0.80855
0.00180217	0.153222	0.808304
0.0018071	0.153222	0.808273
0.0018071	0.153351	0.808081
0.00181202	0.153351	0.808074
0.00181202	0.153394	0.807908
0.00181695	0.153394	0.807878
0.00181695	0.153437	0.807827
0.00182679	0.153437	0.8078
0.00182679	0.153909	0.807157
0.00183172	0.153909	0.807153
0.00183172	0.154038	0.80703
0.00183664	0.154038	0.807028
0.00183664	0.154166	0.806872
0.00184157	0.154166	0.806846
0.00184157	0.154853	0.805856
0.00184649	0.154853	0.805773
0.00184649	0.154896	0.805769
0.00185634	0.154896	0.80569
0.00185634	0.155196	0.805435
0.00186126	0.155196	0.805259
0.00186126	0.155711	0.804799
0.00186619	0.155711	0.804785
0.00186619	0.155797	0.804751
0.00187111	0.155797	0.804688
0.00187111	0.15614	0.804618
0.00188096	0.15614	0.804505
0.00188096	0.156226	0.804448
0.00188588	0.156226	0.804405
0.00188588	0.156397	0.80433
0.00189081	0.156397	0.804268
0.00189081	0.156483	0.804215
0.00189573	0.156483	0.804176
0.00189573	0.156612	0.804063
0.00190065	0.156612	0.804042
0.00190065	0.156869	0.803747
0.00190558	0.156869	0.803739
0.00190558	0.156912	0.803686
0.00191543	0.156912	0.803648
0.00191543	0.157084	0.803577
0.00192527	0.157084	0.803535
0.00192527	0.157299	0.803338
0.0019302	0.157299	0.803333
0.0019302	0.158543	0.802002
0.00194005	0.158543	0.801979
0.00194005	0.158672	0.801906
0.00194497	0.158672	0.801897
0.00194497	0.158843	0.801682
0.00194989	0.158843	0.801669
0.00194989	0.159101	0.80133
0.00195482	0.159101	0.80126
0.00195482	0.159186	0.80121
0.00195974	0.159186	0.801136
0.00195974	0.159315	0.801054
0.00196467	0.159315	0.801015
0.00196467	0.159444	0.800769
0.00196959	0.159444	0.800747
0.00196959	0.15953	0.800728
0.00197451	0.15953	0.800659
0.00197451	0.160431	0.799754
0.00197944	0.160431	0.799654
0.00197944	0.160474	0.799588
0.00198436	0.160474	0.799544
0.00198436	0.160731	0.799147
0.00198929	0.160731	0.799125
0.00198929	0.161761	0.79813
0.00199421	0.161761	0.798107
0.00199421	0.16249	0.797142
0.00199913	0.16249	0.797072
0.00199913	0.162533	0.797053
0.00200406	0.162533	0.797031
0.00200406	0.162877	0.79664
0.00200898	0.162877	0.796599
0.00200898	0.163134	0.796286
0.00201883	0.163134	0.796231
0.00201883	0.163263	0.796088
0.00202375	0.163263	0.796036
0.00202375	0.163348	0.795983
0.00202375	0.163434	0.795931
0.00202868	0.163434	0.79593
0.00202868	0.163649	0.795639
0.00203853	0.163649	0.795454
0.00203853	0.163863	0.795007
0.00204345	0.163863	0.794956
0.00204345	0.164078	0.794777
0.00204837	0.164078	0.794731
0.00204837	0.164164	0.794673
0.0020533	0.164164	0.794622
0.0020533	0.164378	0.79446
0.00205822	0.164378	0.794313
0.00205822	0.164421	0.794296
0.00206315	0.164421	0.794239
0.00206315	0.164464	0.794114
0.00206807	0.164464	0.794068
0.00206807	0.16455	0.794027
0.00207299	0.16455	0.794026
0.00207299	0.164807	0.793883
0.00207792	0.164807	0.793878
0.00207792	0.165108	0.793591
0.00208284	0.165108	0.793555
0.00208284	0.165408	0.793389
0.00208776	0.165408	0.79337
0.00208776	0.16558	0.793297
0.00209269	0.16558	0.793258
0.00209269	0.165623	0.793223
0.00209761	0.165623	0.793196
0.00209761	0.165665	0.793195
0.00210254	0.165665	0.793162
0.00210254	0.165708	0.793162
0.00211731	0.165708	0.793138
0.00211731	0.165751	0.793105
0.00212223	0.165751	0.793049
0.00212223	0.166052	0.792974
0.00213208	0.166052	0.792946
0.00213208	0.16618	0.792767
0.002137	0.16618	0.792721
0.002137	0.166438	0.792288
0.00214193	0.166438	0.792278
0.00214193	0.166652	0.792198
0.0021567	0.166652	0.79212
0.0021567	0.166738	0.792087
0.00216655	0.166738	0.792032
0.00216655	0.166867	0.791967
0.00217147	0.166867	0.791957
0.00217147	0.167081	0.791666
0.0021764	0.167081	0.791661
0.0021764	0.167124	0.791653
0.00218132	0.167124	0.791631
0.00218132	0.16721	0.791543
0.00218624	0.16721	0.791525
0.00218624	0.167253	0.791476
0.00219117	0.167253	0.791448
0.00219117	0.167511	0.791353
0.00220102	0.167511	0.79115
0.00220102	0.167596	0.791118
0.00220594	0.167596	0.79103
0.00220594	0.168025	0.790191
0.00221086	0.168025	0.790122
0.00221086	0.168068	0.790081
0.00221579	0.168068	0.790072
0.00221579	0.168197	0.790055
0.00222564	0.168197	0.789995
0.00222564	0.168583	0.789683
0.00223056	0.168583	0.789649
0.00223056	0.168884	0.789462
0.00224041	0.168884	0.789411
0.00224041	0.16927	0.789182
0.0022601	0.16927	0.788984
0.0022601	0.169828	0.788418
0.00227488	0.169828	0.788346
0.00227488	0.170214	0.788164
0.0022798	0.170214	0.788144
0.0022798	0.170385	0.78801
0.00228965	0.170385	0.787959
0.00228965	0.170514	0.787937
0.00229457	0.170514	0.787888
0.00229457	0.171243	0.78695
0.00230934	0.171243	0.786919
0.00230934	0.171329	0.78688
0.00231427	0.171329	0.78687
0.00231427	0.171372	0.786825
0.00231919	0.171372	0.78669
0.00231919	0.171501	0.786594
0.00232904	0.171501	0.786368
0.00232904	0.171758	0.786246
0.00233396	0.171758	0.78624
0.00233396	0.171887	0.786144
0.00233889	0.171887	0.786137
0.00233889	0.172102	0.785938
0.00234874	0.172102	0.785869
0.00234874	0.17223	0.785691
0.00235366	0.17223	0.785679
0.00235366	0.172445	0.785496
0.00235858	0.172445	0.785488
0.00235858	0.172616	0.785207
0.00236351	0.172616	0.785192
0.00236351	0.172874	0.784917
0.00237336	0.172874	0.784817
0.00237336	0.172917	0.78481
0.00237828	0.172917	0.784791
0.00237828	0.173131	0.784657
0.0023832	0.173131	0.784542
0.0023832	0.17326	0.78445
0.00238813	0.17326	0.784343
0.00238813	0.173303	0.784282
0.00239798	0.173303	0.784095
0.00239798	0.174075	0.78341
0.0024029	0.174075	0.78341
0.0024029	0.174118	0.783386
0.00240782	0.174118	0.783226
0.00240782	0.174247	0.783167
0.00241275	0.174247	0.783154
0.00241275	0.174419	0.782926
0.00241767	0.174419	0.782922
0.00241767	0.174547	0.782878
0.0024226	0.174547	0.782789
0.0024226	0.174762	0.782651
0.00242752	0.174762	0.782638
0.00242752	0.174805	0.782595
0.00243244	0.174805	0.782581
0.00243244	0.174933	0.782452
0.00244722	0.174933	0.782307
0.00244722	0.175062	0.782218
0.00245214	0.175062	0.782138
0.00245214	0.17562	0.781642
0.00245706	0.17562	0.781616
0.00245706	0.176307	0.78091
0.00246199	0.176307	0.780894
0.00246199	0.176435	0.780817
0.00246691	0.176435	0.780814
0.00246691	0.177036	0.780313
0.00247183	0.177036	0.780242
0.00247183	0.177379	0.779814
0.00247676	0.177379	0.779807
0.00247676	0.177422	0.779803
0.00248168	0.177422	0.779767
0.00248168	0.177594	0.779579
0.00248661	0.177594	0.779566
0.00248661	0.177894	0.779249
0.00249153	0.177894	0.779244
0.00249153	0.178152	0.779102
0.00250138	0.178152	0.779026
0.00250138	0.178323	0.778749
0.0025063	0.178323	0.778693
0.0025063	0.178409	0.778539
0.00251123	0.178409	0.778533
0.00251123	0.178452	0.778493
0.00251615	0.178452	0.77847
0.00251615	0.178666	0.778334
0.00252107	0.178666	0.778285
0.00252107	0.178881	0.777967
0.002526	0.178881	0.777961
0.002526	0.179353	0.777405
0.00253585	0.179353	0.777299
0.00253585	0.179911	0.776971
0.00254077	0.179911	0.776833
0.00254077	0.179954	0.776824
0.00255062	0.179954	0.7767
0.00255062	0.180125	0.776479
0.00255554	0.180125	0.776415
0.00255554	0.180297	0.776189
0.00256047	0.180297	0.776128
0.00256047	0.180426	0.776034
0.00257031	0.180426	0.775977
0.00257031	0.180726	0.775809
0.00257524	0.180726	0.775802
0.00257524	0.180898	0.775736
0.00258016	0.180898	0.775665
0.00258016	0.181155	0.775475
0.00258509	0.181155	0.775459
0.00258509	0.181413	0.77498
0.00259001	0.181413	0.774969
0.00259001	0.181498	0.774873
0.00260478	0.181498	0.774767
0.00260478	0.181627	0.774731
0.00260971	0.181627	0.774729
0.00260971	0.18197	0.774215
0.00261955	0.18197	0.774156
0.00261955	0.182185	0.773976
0.00262448	0.182185	0.773792
0.00262448	0.182399	0.773689
0.0026294	0.182399	0.773634
0.0026294	0.182786	0.773026
0.00263433	0.182786	0.773021
0.00263433	0.183	0.772729
0.00263925	0.183	0.772722
0.00263925	0.183086	0.772655
0.00264417	0.183086	0.77249
0.00264417	0.183472	0.772109
0.0026491	0.183472	0.772103
0.0026491	0.183644	0.771971
0.00266387	0.183644	0.771902
0.00266387	0.184673	0.770305
0.00267372	0.184673	0.77015
0.00267372	0.184845	0.770057
0.00268357	0.184845	0.770023
0.00268357	0.185017	0.769901
0.00269341	0.185017	0.769869
0.00269341	0.18506	0.76978
0.00269834	0.18506	0.769641
0.00269834	0.185489	0.769302
0.00270326	0.185489	0.769292
0.00270326	0.18566	0.769198
0.00270819	0.18566	0.769196
0.00270819	0.186047	0.768676
0.00271311	0.186047	0.768606
0.00271311	0.186347	0.76822
0.00271803	0.186347	0.768209
0.00271803	0.18639	0.768208
0.00273773	0.18639	0.76806
0.00273773	0.186733	0.767856
0.00274758	0.186733	0.767757
0.00274758	0.18699	0.767474
0.00276727	0.18699	0.767344
0.00276727	0.187033	0.767342
0.0027722	0.187033	0.767199
0.0027722	0.187763	0.766437
0.00277712	0.187763	0.76643
0.00277712	0.187977	0.76624
0.00278205	0.187977	0.766233
0.00278205	0.188321	0.765716
0.00278697	0.188321	0.765703
0.00278697	0.188964	0.765054
0.00279189	0.188964	0.765039
0.00279189	0.189136	0.764939
0.00279682	0.189136	0.764901
0.00279682	0.189265	0.764762
0.00280174	0.189265	0.764703
0.00280174	0.189822	0.764331
0.00280667	0.189822	0.764293
0.00280667	0.189908	0.764176
0.00281159	0.189908	0.764155
0.00281159	0.190037	0.763929
0.00282144	0.190037	0.76389
0.00282144	0.190251	0.763775
0.00282636	0.190251	0.763678
0.00282636	0.190552	0.763292
0.00283621	0.190552	0.763253
0.00283621	0.190809	0.76287
0.00284113	0.190809	0.762808
0.00284113	0.190852	0.76279
0.00284606	0.190852	0.762722
0.00284606	0.191067	0.762508
0.00285098	0.191067	0.762428
0.00285098	0.192225	0.761451
0.0028559	0.192225	0.761421
0.0028559	0.192483	0.760929
0.00287068	0.192483	0.760792
0.00287068	0.192912	0.760352
0.0028756	0.192912	0.76033
0.0028756	0.192998	0.760269
0.00288052	0.192998	0.76026
0.00288052	0.193083	0.760231
0.00288545	0.193083	0.760201
0.00288545	0.193126	0.760194
0.00289037	0.193126	0.760134
0.00289037	0.193169	0.760099
0.00290022	0.193169	0.760062
0.00290022	0.193641	0.75966
0.00290514	0.193641	0.759633
0.00290514	0.193899	0.759512
0.00291007	0.193899	0.7595
0.00291007	0.193941	0.759491
0.00291499	0.193941	0.759478
0.00291499	0.194113	0.759317
0.00291992	0.194113	0.759285
0.00291992	0.194156	0.759263
0.00292976	0.194156	0.759175
0.00292976	0.194328	0.759121
0.00293469	0.194328	0.759117
0.00293469	0.194456	0.758917
0.00294454	0.194456	0.758843
0.00294454	0.194542	0.758759
0.00294946	0.194542	0.758751
0.00294946	0.1951	0.758172
0.00295438	0.1951	0.758171
0.00295438	0.196258	0.75711
0.00295931	0.196258	0.757078
0.00295931	0.196301	0.75701
0.00296423	0.196301	0.757005
0.00296423	0.196344	0.756866
0.00296916	0.196344	0.75681
0.00296916	0.196387	0.756773
0.00297408	0.196387	0.756739
0.00297408	0.196816	0.756356
0.002979	0.196816	0.756335
0.002979	0.196902	0.756298
0.00298393	0.196902	0.756258
0.00298393	0.197031	0.756072
0.00299378	0.197031	0.755952
0.00299378	0.197117	0.755883
0.00300362	0.197117	0.755815
0.00300362	0.197589	0.755544
0.00300855	0.197589	0.755469
0.00300855	0.197717	0.755223
0.00301347	0.197717	0.755191
0.00301347	0.19776	0.755173
0.0030184	0.19776	0.755115
0.0030184	0.198018	0.755011
0.00302332	0.198018	0.754989
0.00302332	0.198146	0.754886
0.00302824	0.198146	0.754782
0.00302824	0.198189	0.754757
0.00303809	0.198189	0.754731
0.00303809	0.198232	0.754694
0.00304302	0.198232	0.754693
0.00304302	0.198318	0.754629
0.00304794	0.198318	0.754593
0.00304794	0.198361	0.754586
0.00305286	0.198361	0.75453
0.00305286	0.198404	0.754471
0.00305779	0.198404	0.754461
0.00305779	0.198618	0.754283
0.00306271	0.198618	0.754282
0.00306271	0.198661	0.75428
0.00306764	0.198661	0.754212
0.00306764	0.198833	0.754187
0.00307256	0.198833	0.754102
0.00307256	0.199005	0.754012
0.00307748	0.199005	0.753939
0.00307748	0.199219	0.753595
0.00308241	0.199219	0.753573
0.00308241	0.199305	0.753508
0.00308733	0.199305	0.753499
0.00308733	0.199434	0.753434
0.00309226	0.199434	0.753395
0.00309226	0.199562	0.75329
0.00309718	0.199562	0.753284
0.00309718	0.199648	0.75317
0.0031021	0.199648	0.753154
0.0031021	0.199691	0.753122
0.00311195	0.199691	0.753059
0.00311195	0.199906	0.752918
0.00311688	0.199906	0.75288
0.00311688	0.200206	0.752605
0.0031218	0.200206	0.752595
0.0031218	0.200249	0.752586
0.00312672	0.200249	0.752533
0.00312672	0.200506	0.752356
0.00313165	0.200506	0.752237
0.00313165	0.200764	0.752095
0.0031415	0.200764	0.75208
0.0031415	0.200935	0.751878
0.00314642	0.200935	0.751866
0.00315134	0.200978	0.751865
0.00315134	0.201236	0.751634
0.00316119	0.201236	0.751531
0.00316119	0.201279	0.751526
0.00316119	0.201364	0.75149
0.00316119	0.202008	0.750971
0.00316612	0.202008	0.750885
0.00316612	0.202351	0.7505
0.00317104	0.202351	0.750491
0.00317104	0.202652	0.750233
0.00317596	0.202652	0.750223
0.00317596	0.202866	0.749996
0.00318089	0.202866	0.749973
0.00318089	0.203124	0.74974
0.00319074	0.203124	0.749617
0.00319074	0.203167	0.749528
0.00319566	0.203167	0.749525
0.00319566	0.203209	0.749493
0.00320058	0.203209	0.749417
0.00320058	0.203252	0.749295
0.00320551	0.203252	0.749293
0.00320551	0.203295	0.749276
0.00321043	0.203295	0.749205
0.00321043	0.203424	0.748965
0.00321535	0.203424	0.74892
0.00321535	0.203596	0.748631
0.00322028	0.203596	0.748546
0.00322028	0.203853	0.748385
0.0032252	0.203853	0.748346
0.0032252	0.204282	0.748003
0.00323013	0.204282	0.747968
0.00323013	0.204668	0.747862
0.00323505	0.204668	0.747854
0.00323505	0.204711	0.747834
0.00323997	0.204711	0.747809
0.00323997	0.204883	0.747466
0.00324982	0.204883	0.747407
0.00324982	0.205097	0.747335
0.00325967	0.205097	0.74719
0.00325967	0.205183	0.747128
0.00326459	0.205183	0.747098
0.00326459	0.205484	0.746953
0.00326952	0.205484	0.746927
0.00326952	0.205655	0.746816
0.00327444	0.205655	0.746781
0.00327444	0.205698	0.746748
0.00327937	0.205698	0.746691
0.00327937	0.206041	0.746216
0.00328921	0.206041	0.746177
0.00328921	0.206342	0.745967
0.00329906	0.206342	0.745864
0.00329906	0.20647	0.745784
0.00330399	0.20647	0.745729
0.00330399	0.206771	0.745442
0.00330891	0.206771	0.745373
0.00330891	0.206814	0.745347
0.00331383	0.206814	0.74532
0.00331383	0.207114	0.745007
0.00332368	0.207114	0.744978
0.00332368	0.207286	0.744821
0.00332861	0.207286	0.74482
0.00332861	0.207801	0.744482
0.00334338	0.207801	0.744361
0.00334338	0.208058	0.744151
0.0033483	0.208058	0.744141
0.0033483	0.208315	0.743925
0.00335323	0.208315	0.743888
0.00335323	0.20853	0.74375
0.00335815	0.20853	0.743736
0.00335815	0.208745	0.743638
0.00336307	0.208745	0.74353
0.00336307	0.208787	0.743456
0.003368	0.208787	0.743423
0.003368	0.209259	0.743094
0.00337292	0.209259	0.743093
0.00337292	0.209474	0.742887
0.00337785	0.209474	0.74287
0.00337785	0.209646	0.742667
0.00338277	0.209646	0.74265
0.00338277	0.210203	0.742104
0.00338769	0.210203	0.742097
0.00338769	0.210289	0.742043
0.00339754	0.210289	0.741896
0.00339754	0.210418	0.74171
0.00340247	0.210418	0.741701
0.00340247	0.210461	0.741666
0.00340739	0.210461	0.741602
0.00340739	0.210718	0.741352
0.00341231	0.210718	0.741277
0.00341231	0.211019	0.740764
0.00341724	0.211019	0.740711
0.00341724	0.211147	0.740612
0.00342216	0.211147	0.740603
0.00342216	0.211619	0.740096
0.00342709	0.211619	0.740068
0.00342709	0.211877	0.739899
0.00343201	0.211877	0.739807
0.00343201	0.212177	0.739349
0.00343693	0.212177	0.739283
0.00343693	0.212349	0.738992
0.00344186	0.212349	0.738984
0.00344186	0.212477	0.738968
0.00344678	0.212477	0.738954
0.00344678	0.212606	0.738818
0.00345171	0.212606	0.738809
0.00345171	0.212778	0.738637
0.00345663	0.212778	0.738622
0.00345663	0.212821	0.738527
0.00347633	0.212821	0.73837
0.00347633	0.212949	0.738251
0.00348617	0.212949	0.738078
0.00348617	0.213893	0.737256
0.0034911	0.213893	0.737251
0.0034911	0.214065	0.737138
0.00349602	0.214065	0.737131
0.00349602	0.214151	0.737006
0.00350095	0.214151	0.736951
0.00350095	0.21428	0.736892
0.00350587	0.21428	0.736854
0.00350587	0.214794	0.736337
0.00351572	0.214794	0.736187
0.00351572	0.215309	0.73566
0.00352064	0.215309	0.735623
0.00352064	0.215352	0.735601
0.00352557	0.215352	0.735595
0.00352557	0.215438	0.735448
0.00353049	0.215438	0.735446
0.00353049	0.215696	0.735162
0.00353541	0.215696	0.735093
0.00353541	0.215781	0.734986
0.00354526	0.215781	0.734822
0.00354526	0.215824	0.73481
0.00356003	0.215824	0.734666
0.00356003	0.216125	0.734458
0.00356496	0.216125	0.734456
0.00356496	0.216253	0.734292
0.00356988	0.216253	0.73429
0.00356988	0.216425	0.734113
0.00357973	0.216425	0.734063
0.00357973	0.216468	0.733916
0.00358465	0.216468	0.733892
0.00358465	0.216511	0.733875
0.00359942	0.216511	0.733754
0.00359942	0.216854	0.733475
0.00360435	0.216854	0.733472
0.00360435	0.217669	0.732424
0.00360927	0.217669	0.732416
0.00360927	0.218013	0.731999
0.0036142	0.218013	0.731993
0.0036142	0.218055	0.731976
0.00361912	0.218055	0.731918
0.00361912	0.218356	0.731705
0.00362404	0.218356	0.731684
0.00362404	0.218442	0.731555
0.00362897	0.218442	0.731473
0.00362897	0.218527	0.731374
0.00363389	0.218527	0.731357
0.00363389	0.218828	0.730913
0.00363882	0.218828	0.730894
0.00363882	0.219386	0.730199
0.00364374	0.219386	0.730196
0.00364374	0.219471	0.730161
0.00364866	0.219471	0.73012
0.00364866	0.219514	0.73011
0.00365851	0.219514	0.729917
0.00365851	0.219729	0.729639
0.00366344	0.219729	0.729576
0.00366344	0.219858	0.729471
0.00366836	0.219858	0.729443
0.00366836	0.219943	0.729387
0.00367328	0.219943	0.729323
0.00367328	0.220029	0.729319
0.00367821	0.220029	0.729208
0.00367821	0.220072	0.729198
0.00368313	0.220072	0.729021
0.00368313	0.220287	0.728727
0.00368806	0.220287	0.728714
0.00368806	0.22033	0.728703
0.00369298	0.22033	0.728632
0.00369298	0.220501	0.728437
0.0036979	0.220501	0.728433
0.0036979	0.220759	0.728204
0.00370283	0.220759	0.72819
0.00370283	0.22093	0.728051
0.00370775	0.22093	0.728027
0.00370775	0.221059	0.727999
0.00371268	0.221059	0.72797
0.00371268	0.221145	0.727884
0.0037176	0.221145	0.727783
0.0037176	0.221188	0.727752
0.00372745	0.221188	0.727593
0.00372745	0.221231	0.727566
0.00373237	0.221231	0.727479
0.00373237	0.221402	0.727397
0.0037373	0.221402	0.72722
0.0037373	0.221445	0.727203
0.00374222	0.221445	0.727071
0.00374222	0.221574	0.727028
0.00375207	0.221574	0.726944
0.00375207	0.221874	0.726608
0.00375699	0.221874	0.726538
0.00375699	0.222604	0.725809
0.00376192	0.222604	0.725715
0.00376192	0.222689	0.725629
0.00376684	0.222689	0.725556
0.00376684	0.222775	0.725528
0.00377176	0.222775	0.725503
0.00377176	0.223119	0.725176
0.00377669	0.223119	0.725141
0.00377669	0.223204	0.725096
0.00379146	0.223204	0.724961
0.00379146	0.223419	0.724774
0.00379638	0.223419	0.72471
0.00379638	0.223505	0.724601
0.00380131	0.223505	0.72452
0.00380131	0.223676	0.724326
0.00380623	0.223676	0.724239
0.00380623	0.223848	0.724166
0.003821	0.223848	0.724133
0.003821	0.223977	0.72394
0.00382593	0.223977	0.723934
0.00382593	0.224363	0.72358
0.00383578	0.224363	0.723529
0.00383578	0.224406	0.723452
0.0038407	0.224406	0.723433
0.0038407	0.224534	0.723387
0.00385055	0.224534	0.723373
0.00385055	0.224577	0.723308
0.00385547	0.224577	0.723285
0.00385547	0.224749	0.723185
0.0038604	0.224749	0.723178
0.0038604	0.224878	0.723111
0.00386532	0.224878	0.723103
0.00386532	0.224921	0.723063
0.00387024	0.224921	0.723018
0.00387024	0.225135	0.722863
0.00388009	0.225135	0.72278
0.00388009	0.225307	0.722579
0.00388502	0.225307	0.722566
0.00388502	0.22595	0.722129
0.00388994	0.22595	0.722107
0.00388994	0.226208	0.721921
0.00389486	0.226208	0.72188
0.00389486	0.226251	0.72186
0.00390964	0.226251	0.721705
0.00390964	0.226379	0.721655
0.00391456	0.226379	0.721653
0.00391456	0.226465	0.721627
0.00391948	0.226465	0.7215
0.00391948	0.226551	0.721466
0.00392441	0.226551	0.721397
0.00392441	0.226766	0.721145
0.00392933	0.226766	0.721138
0.00392933	0.226894	0.721019
0.00393426	0.226894	0.720963
0.00393426	0.22698	0.720901
0.00393918	0.22698	0.720886
0.00393918	0.227023	0.72087
0.0039441	0.227023	0.720832
0.0039441	0.227366	0.720492
0.00395395	0.227366	0.720202
0.00395395	0.227452	0.720117
0.00395887	0.227452	0.719968
0.00395887	0.227495	0.719962
0.0039638	0.227495	0.719909
0.0039638	0.227538	0.719893
0.00396872	0.227538	0.719789
0.00396872	0.227624	0.719733
0.00397365	0.227624	0.7197
0.00397365	0.227967	0.719279
0.00397857	0.227967	0.719267
0.00397857	0.228053	0.719233
0.00398349	0.228053	0.719225
0.00398349	0.228096	0.719218
0.00398842	0.228096	0.719207
0.00398842	0.228224	0.719137
0.00399334	0.228224	0.719102
0.00399334	0.228739	0.718599
0.00399827	0.228739	0.718546
0.00399827	0.228868	0.718394
0.00400319	0.228868	0.718335
0.00400319	0.228911	0.718295
0.00400811	0.228911	0.718292
0.00400811	0.22904	0.718284
0.00401304	0.22904	0.718264
0.00401304	0.229126	0.71824
0.00401796	0.229126	0.718224
0.00401796	0.229211	0.718154
0.00402289	0.229211	0.718142
0.00402289	0.229555	0.717753
0.00403273	0.229555	0.717602
0.00403273	0.22964	0.71758
0.00403766	0.22964	0.717557
0.00403766	0.230155	0.717217
0.00404258	0.230155	0.717186
0.00404258	0.230499	0.716662
0.00404751	0.230499	0.716645
0.00404751	0.230541	0.716612
0.00405735	0.230541	0.716587
0.00405735	0.230756	0.716453
0.00406228	0.230756	0.716327
0.00406228	0.230928	0.716228
0.00407213	0.230928	0.71614
0.00407213	0.231056	0.716091
0.00407705	0.231056	0.716086
0.00407705	0.231314	0.715957
0.0040869	0.231314	0.71591
0.0040869	0.2314	0.715844
0.00409182	0.2314	0.715781
0.00409182	0.231528	0.715729
0.00410167	0.231528	0.715643
0.00410167	0.231571	0.715607
0.00410659	0.231571	0.715561
0.00410659	0.2317	0.715413
0.00411152	0.2317	0.715374
0.00411152	0.231829	0.715228
0.00411644	0.231829	0.715173
0.00411644	0.231957	0.71505
0.00412137	0.231957	0.71501
0.00412137	0.232	0.714957
0.00412629	0.232	0.714883
0.00412629	0.232043	0.714845
0.00413121	0.232043	0.714811
0.00413121	0.232773	0.71421
0.00413614	0.232773	0.714138
0.00413614	0.232901	0.71401
0.00414106	0.232901	0.713951
0.00414106	0.232944	0.713939
0.00415091	0.232944	0.713918
0.00415091	0.23303	0.713892
0.00415583	0.23303	0.713778
0.00415583	0.233202	0.713714
0.00416076	0.233202	0.713688
0.00416076	0.233245	0.713667
0.00416568	0.233245	0.71366
0.00416568	0.23333	0.71355
0.00417061	0.23333	0.713477
0.00417061	0.233373	0.713446
0.00418538	0.233373	0.713415
0.00418538	0.233416	0.713406
0.0041903	0.233416	0.713396
0.0041903	0.233459	0.713371
0.00419523	0.233459	0.713258
0.00419523	0.233802	0.713008
0.00420015	0.233802	0.713006
0.00420015	0.233974	0.712762
0.00422477	0.233974	0.712638
0.00422477	0.234189	0.712427
0.00422969	0.234189	0.712387
0.00422969	0.234403	0.712246
0.00423462	0.234403	0.712212
0.00423462	0.234532	0.712045
0.00424447	0.234532	0.71192
0.00424447	0.234661	0.711682
0.00424939	0.234661	0.711665
0.00424939	0.234704	0.711571
0.00425431	0.234704	0.711538
0.00425431	0.234918	0.711004
0.00425924	0.234918	0.710992
0.00425924	0.235004	0.710958
0.00426416	0.235004	0.710871
0.00426416	0.235047	0.710806
0.00426909	0.235047	0.710798
0.00426909	0.235133	0.710689
0.00427401	0.235133	0.710607
0.00427401	0.235304	0.710535
0.00428386	0.235304	0.710493
0.00428386	0.23539	0.710433
0.00428878	0.23539	0.710429
0.00428878	0.235433	0.710259
0.00429863	0.235433	0.710148
0.00429863	0.235519	0.710075
0.00430355	0.235519	0.709988
0.00430355	0.235991	0.7096
0.00430848	0.235991	0.709359
0.00430848	0.236034	0.709311
0.00431833	0.236034	0.709279
0.00431833	0.236248	0.709032
0.00432325	0.236248	0.709001
0.00432325	0.236291	0.70894
0.00432817	0.236291	0.708911
0.00432817	0.236334	0.70875
0.00433802	0.236334	0.708711
0.00433802	0.236591	0.708393
0.00434294	0.236591	0.708364
0.00434294	0.237192	0.707875
0.00434787	0.237192	0.707856
0.00434787	0.237621	0.70761
0.00435279	0.237621	0.70761
0.00435279	0.23805	0.707117
0.00435772	0.23805	0.707103
0.00435772	0.238136	0.707079
0.00436264	0.238136	0.707039
0.00436264	0.238265	0.706972
0.00436264	0.238351	0.70696
0.00436264	0.238479	0.706902
0.00436756	0.238479	0.706879
0.00436756	0.238522	0.706813
0.00437249	0.238522	0.706809
0.00437249	0.238737	0.706646
0.00437741	0.238737	0.706606
0.00437741	0.238866	0.706509
0.00439218	0.238866	0.7064
0.00439218	0.238994	0.706218
0.00439711	0.238994	0.706216
0.00439711	0.239037	0.706207
0.00440203	0.239037	0.706202
0.00440203	0.239123	0.706149
0.00440696	0.239123	0.706144
0.00440696	0.23938	0.705866
0.00441188	0.23938	0.705855
0.00441188	0.239767	0.705622
0.0044168	0.239767	0.705598
0.0044168	0.240153	0.705398
0.00442665	0.240153	0.70531
0.00442665	0.240324	0.70518
0.0044365	0.240324	0.705148
0.0044365	0.240367	0.705103
0.00444142	0.240367	0.7051
0.00444142	0.240496	0.705012
0.00445127	0.240496	0.704904
0.00445127	0.240539	0.704828
0.0044562	0.240539	0.704797
0.0044562	0.240625	0.704777
0.00446112	0.240625	0.704721
0.00446112	0.240839	0.704577
0.00446604	0.240839	0.704538
0.00446604	0.241011	0.704425
0.00447097	0.241011	0.704404
0.00447097	0.241183	0.704001
0.00447589	0.241183	0.703993
0.00447589	0.241225	0.703951
0.00448082	0.241225	0.703939
0.00448082	0.241268	0.703904
0.00448574	0.241268	0.703902
0.00448574	0.241655	0.703686
0.00449066	0.241655	0.703685
0.00449066	0.24174	0.703593
0.00450051	0.24174	0.703526
0.00450051	0.241783	0.703391
0.00450544	0.241783	0.703381
0.00450544	0.241826	0.703376
0.00451036	0.241826	0.703352
0.00451036	0.242084	0.703127
0.00451528	0.242084	0.703067
0.00451528	0.24247	0.70283
0.00452021	0.24247	0.702806
0.00452021	0.242556	0.70275
0.00452513	0.242556	0.702743
0.00452513	0.242727	0.702632
0.00453006	0.242727	0.70254
0.00453006	0.24277	0.702521
0.0045399	0.24277	0.702446
0.0045399	0.242985	0.702363
0.00454483	0.242985	0.702251
0.00454483	0.24307	0.702212
0.00454975	0.24307	0.702144
0.00454975	0.243156	0.701983
0.00455468	0.243156	0.701945
0.00455468	0.243285	0.701918
0.0045596	0.243285	0.701852
0.0045596	0.243328	0.701798
0.00456452	0.243328	0.701766
0.00456452	0.2435	0.701565
0.00456945	0.2435	0.701523
0.00456945	0.243628	0.701435
0.00457437	0.243628	0.70141
0.00457437	0.243886	0.701254
0.0045793	0.243886	0.701211
0.0045793	0.243929	0.701208
0.00458422	0.243929	0.701168
0.00458422	0.244358	0.7007
0.00458914	0.244358	0.70067
0.00458914	0.244572	0.700474
0.00459407	0.244572	0.700452
0.00459407	0.244701	0.700309
0.00459899	0.244701	0.70025
0.00459899	0.244744	0.700226
0.00460392	0.244744	0.700151
0.00460392	0.244873	0.699973
0.00462361	0.244873	0.699874
0.00462361	0.244958	0.699819
0.00462854	0.244958	0.699797
0.00462854	0.245044	0.699716
0.00463346	0.245044	0.699658
0.00463346	0.245173	0.699605
0.00465316	0.245173	0.699543
0.00465316	0.245216	0.699528
0.00465808	0.245216	0.699516
0.00465808	0.245645	0.699306
0.004663	0.245645	0.699303
0.004663	0.245817	0.699246
0.00466793	0.245817	0.69923
0.00466793	0.24646	0.69845
0.00467285	0.24646	0.69842
0.00467285	0.24676	0.698159
0.00467778	0.24676	0.69812
0.00467778	0.246932	0.698015
0.0046827	0.246932	0.698006
0.0046827	0.247018	0.697977
0.00468762	0.247018	0.697915
0.00468762	0.247104	0.69788
0.0047024	0.247104	0.697846
0.0047024	0.24719	0.697816
0.00472209	0.24719	0.697596
0.00472209	0.247232	0.697582
0.00472701	0.247232	0.697576
0.00472701	0.247619	0.697054
0.00473194	0.247619	0.697005
0.00473194	0.247747	0.696953
0.00473686	0.247747	0.696914
0.00473686	0.248091	0.696518
0.00474179	0.248091	0.696507
0.00474179	0.248219	0.69645
0.00474671	0.248219	0.696441
0.00474671	0.248477	0.696106
0.00475163	0.248477	0.695988
0.00475163	0.248648	0.695929
0.00476148	0.248648	0.695893
0.00476148	0.248863	0.69574
0.00476641	0.248863	0.695684
0.00476641	0.249077	0.695403
0.00477133	0.249077	0.695397
0.00477133	0.249163	0.695382
0.00477625	0.249163	0.695338
0.00477625	0.249249	0.695206
0.00479103	0.249249	0.695135
0.00479103	0.249335	0.695108
0.00479595	0.249335	0.6951
0.00479595	0.249421	0.695063
0.00480087	0.249421	0.695008
0.00480087	0.249464	0.694947
0.00481072	0.249464	0.694923
0.00481072	0.249635	0.694797
0.00482549	0.249635	0.694735
0.00482549	0.250021	0.694266
0.00483042	0.250021	0.694115
0.00483042	0.25015	0.693871
0.00483534	0.25015	0.693846
0.00483534	0.250236	0.693814
0.00484519	0.250236	0.693768
0.00484519	0.250794	0.693415
0.00485504	0.250794	0.693318
0.00485504	0.251051	0.693198
0.00486489	0.251051	0.693052
0.00486489	0.251094	0.692932
0.00486981	0.251094	0.692804
0.00486981	0.251137	0.692729
0.00487966	0.251137	0.692624
0.00487966	0.251223	0.692578
0.00488458	0.251223	0.692528
0.00488458	0.251609	0.692343
0.00489443	0.251609	0.692287
0.00489443	0.251866	0.692053
0.00489935	0.251866	0.692012
0.00489935	0.251995	0.691941
0.00490428	0.251995	0.691882
0.00490428	0.252038	0.691855
0.0049092	0.252038	0.691769
0.0049092	0.252253	0.691561
0.00491413	0.252253	0.691459
0.00491413	0.252381	0.69129
0.00491905	0.252381	0.691209
0.00491905	0.252467	0.691042
0.00492397	0.252467	0.691008
0.00492397	0.252596	0.690857
0.0049289	0.252596	0.690845
0.0049289	0.252682	0.690797
0.00493382	0.252682	0.690791
0.00493382	0.252768	0.690721
0.00493875	0.252768	0.690717
0.00493875	0.252853	0.690651
0.00494859	0.252853	0.69061
0.00494859	0.253068	0.690477
0.00496337	0.253068	0.690345
0.00496337	0.253111	0.690295
0.00496829	0.253111	0.690217
0.00496829	0.25354	0.689774
0.00497321	0.25354	0.689748
0.00497321	0.253797	0.689607
0.00497814	0.253797	0.689566
0.00497814	0.253883	0.689515
0.00498306	0.253883	0.68948
0.00498306	0.254141	0.689278
0.00498799	0.254141	0.689207
0.00498799	0.254226	0.689201
0.00499783	0.254226	0.689057
0.00499783	0.254484	0.688544
0.00501753	0.254484	0.688378
0.00501753	0.254527	0.688367
0.00502245	0.254527	0.688352
0.00502245	0.25457	0.688349
0.00502738	0.25457	0.68834
0.00502738	0.254655	0.688251
0.0050323	0.254655	0.688222
0.0050323	0.254956	0.68808
0.00503723	0.254956	0.688064
0.00503723	0.255042	0.688033
0.00504707	0.255042	0.68777
0.00504707	0.255213	0.687331
0.005052	0.255213	0.687315
0.005052	0.255557	0.687112
0.00505692	0.255557	0.686973
0.00505692	0.255685	0.686938
0.00506185	0.255685	0.686913
0.00506185	0.255771	0.686708
0.00506677	0.255771	0.68668
0.00506677	0.255814	0.686601
0.00507169	0.255814	0.686557
0.00507169	0.255986	0.686435
0.00507662	0.255986	0.686417
0.00507662	0.256071	0.686252
0.00509139	0.256071	0.685968
0.00509139	0.256114	0.685863
0.00509631	0.256114	0.685809
0.00509631	0.2562	0.685797
0.00510124	0.2562	0.685747
0.00510124	0.256329	0.685724
0.00510616	0.256329	0.685704
0.00510616	0.256844	0.685338
0.00511601	0.256844	0.685156
0.00511601	0.256887	0.685064
0.00512093	0.256887	0.684971
0.00512093	0.257273	0.684479
0.00512586	0.257273	0.684476
0.00512586	0.257316	0.684454
0.00513078	0.257316	0.684337
0.00513078	0.25753	0.684118
0.0051357	0.25753	0.684107
0.0051357	0.257573	0.684104
0.00514555	0.257573	0.683986
0.00514555	0.257702	0.683805
0.0051554	0.257702	0.683719
0.0051554	0.257788	0.683658
0.00516032	0.257788	0.683655
0.00516032	0.257874	0.683649
0.00516525	0.257874	0.683604
0.00516525	0.257916	0.683509
0.00517017	0.257916	0.683458
0.00517017	0.258217	0.683271
0.0051751	0.258217	0.683237
0.0051751	0.25886	0.682649
0.00518494	0.25886	0.682629
0.00518494	0.258903	0.682601
0.00519479	0.258903	0.682574
0.00519479	0.258946	0.6825
0.00520464	0.258946	0.682484
0.00520464	0.259289	0.68214
0.00520956	0.259289	0.682076
0.00520956	0.259847	0.68177
0.00521449	0.259847	0.681767
0.00521449	0.259933	0.681742
0.00521941	0.259933	0.681578
0.00521941	0.260233	0.681297
0.00522434	0.260233	0.681254
0.00522434	0.260362	0.681177
0.00522926	0.260362	0.681162
0.00522926	0.260405	0.68114
0.00523418	0.260405	0.681139
0.00523418	0.260491	0.681106
0.00524403	0.260491	0.681072
0.00524403	0.260963	0.680661
0.00525388	0.260963	0.680567
0.00525388	0.261049	0.68052
0.00526373	0.261049	0.680447
0.00526373	0.261306	0.680267
0.00526865	0.261306	0.680137
0.00526865	0.261692	0.679829
0.00527358	0.261692	0.67981
0.00527358	0.261864	0.679623
0.0052785	0.261864	0.679559
0.0052785	0.261907	0.679544
0.00528342	0.261907	0.679508
0.00528342	0.262036	0.679288
0.00528835	0.262036	0.679278
0.00528835	0.262164	0.679117
0.0052982	0.262164	0.679106
0.0052982	0.262293	0.678992
0.00530312	0.262293	0.67891
0.00530312	0.262636	0.67862
0.00530804	0.262636	0.678601
0.00530804	0.262722	0.678438
0.00531297	0.262722	0.67843
0.00531297	0.262808	0.678357
0.00531789	0.262808	0.678334
0.00531789	0.262979	0.678248
0.00532282	0.262979	0.678237
0.00532282	0.263194	0.678199
0.00533266	0.263194	0.678077
0.00533266	0.263237	0.678038
0.00534251	0.263237	0.677937
0.00534251	0.263323	0.677864
0.00534744	0.263323	0.677853
0.00534744	0.263537	0.677673
0.00535236	0.263537	0.677668
0.00535236	0.26358	0.677636
0.00535728	0.26358	0.677622
0.00535728	0.263709	0.677461
0.00536221	0.263709	0.677343
0.00536221	0.263752	0.677332
0.00536713	0.263752	0.677296
0.00536713	0.263838	0.677211
0.00537206	0.263838	0.6772
0.00537206	0.263881	0.677197
0.0053819	0.263881	0.67713
0.0053819	0.264353	0.676528
0.00539668	0.264353	0.676445
0.00539668	0.264481	0.67641
0.0054016	0.264481	0.676405
0.0054016	0.264567	0.676284
0.00540652	0.264567	0.676265
0.00540652	0.264825	0.676115
0.00541145	0.264825	0.675996
0.00541145	0.264867	0.675992
0.00541637	0.264867	0.675991
0.00541637	0.264953	0.675942
0.0054213	0.264953	0.675912
0.0054213	0.265211	0.675506
0.00544099	0.265211	0.675437
0.00544099	0.265554	0.675175
0.00544592	0.265554	0.67517
0.00544592	0.26564	0.675155
0.00545084	0.26564	0.675061
0.00545084	0.265683	0.675036
0.00545576	0.265683	0.675034
0.00545576	0.265811	0.674941
0.00546069	0.265811	0.674901
0.00546069	0.265854	0.674892
0.00548038	0.265854	0.67481
0.00548038	0.266069	0.674636
0.00548531	0.266069	0.674601
0.00548531	0.26624	0.674506
0.00549515	0.26624	0.674476
0.00549515	0.266541	0.674373
0.00550008	0.266541	0.674309
0.00550008	0.266584	0.674196
0.00551485	0.266584	0.674051
0.00551485	0.266627	0.673965
0.00551977	0.266627	0.67394
0.00551977	0.26667	0.673921
0.0055247	0.26667	0.673893
0.0055247	0.266712	0.673844
0.00552962	0.266712	0.67384
0.00552962	0.266841	0.673672
0.00553455	0.266841	0.673493
0.00553455	0.26697	0.67343
0.00554439	0.26697	0.673362
0.00554439	0.267313	0.67327
0.00554932	0.267313	0.67323
0.00554932	0.267356	0.673206
0.00555424	0.267356	0.673192
0.00555424	0.267485	0.673163
0.00555917	0.267485	0.673157
0.00555917	0.267742	0.673005
0.00556409	0.267742	0.672967
0.00556409	0.268128	0.6725
0.00557394	0.268128	0.672465
0.00557394	0.268257	0.672415
0.00557886	0.268257	0.672385
0.00557886	0.2683	0.672375
0.00558379	0.2683	0.672313
0.00558379	0.268515	0.672167
0.00558871	0.268515	0.672152
0.00558871	0.268557	0.672089
0.00559856	0.268557	0.672026
0.00559856	0.268643	0.67196
0.00560348	0.268643	0.671907
0.00560348	0.268772	0.671758
0.00560841	0.268772	0.671735
0.00560841	0.268815	0.671693
0.00561333	0.268815	0.671665
0.00561333	0.268987	0.671529
0.00561825	0.268987	0.671507
0.00561825	0.269029	0.671453
0.00562318	0.269029	0.671436
0.00562318	0.269459	0.67121
0.0056281	0.269459	0.671146
0.0056281	0.269716	0.671047
0.00563303	0.269716	0.671011
0.00563303	0.269802	0.670976
0.00563795	0.269802	0.670858
0.00563795	0.270059	0.670617
0.00564287	0.270059	0.670573
0.00564287	0.270102	0.670458
0.00565272	0.270102	0.670429
0.00565272	0.270188	0.670353
0.00565765	0.270188	0.670327
0.00565765	0.27036	0.670177
0.00566257	0.27036	0.670136
0.00566257	0.270402	0.670129
0.00567242	0.270402	0.670021
0.00567242	0.270703	0.669572
0.00567734	0.270703	0.669526
0.00567734	0.270746	0.669477
0.00568227	0.270746	0.66944
0.00568227	0.270917	0.669172
0.00569211	0.270917	0.669149
0.00569211	0.271046	0.669067
0.00569704	0.271046	0.669064
0.00569704	0.271218	0.668902
0.00570196	0.271218	0.66883
0.00570196	0.271389	0.668766
0.00571673	0.271389	0.668586
0.00571673	0.271861	0.668081
0.00572166	0.271861	0.668054
0.00572166	0.271947	0.668005
0.00572658	0.271947	0.667969
0.00572658	0.27199	0.667965
0.00573643	0.27199	0.667921
0.00573643	0.27229	0.667765
0.00574135	0.27229	0.667761
0.00574135	0.272548	0.667551
0.00574628	0.272548	0.667521
0.00574628	0.272591	0.667466
0.00575613	0.272591	0.667355
0.00575613	0.272634	0.667354
0.00576105	0.272634	0.667307
0.00576105	0.272934	0.667102
0.00576597	0.272934	0.667095
0.00576597	0.272977	0.667052
0.0057709	0.272977	0.666917
0.0057709	0.27302	0.666866
0.00577582	0.27302	0.666813
0.00577582	0.273106	0.666779
0.00578075	0.273106	0.666753
0.00578075	0.273234	0.666653
0.00578567	0.273234	0.666645
0.00578567	0.273363	0.666512
0.00579059	0.273363	0.666495
0.00579059	0.273492	0.666288
0.00579552	0.273492	0.666273
0.00579552	0.273663	0.666146
0.00580537	0.273663	0.66605
0.00580537	0.273749	0.665883
0.00581029	0.273749	0.665862
0.00581029	0.274007	0.66565
0.00581521	0.274007	0.665641
0.00581521	0.27405	0.665627
0.00582014	0.27405	0.665524
0.00582014	0.274564	0.665168
0.00582999	0.274564	0.66507
0.00582999	0.274994	0.664829
0.00583983	0.274994	0.664775
0.00583983	0.275036	0.664758
0.00584476	0.275036	0.664738
0.00584476	0.275122	0.664701
0.00584968	0.275122	0.664637
0.00584968	0.275294	0.664488
0.0058546	0.275294	0.664463
0.0058546	0.27538	0.664293
0.00585953	0.27538	0.664206
0.00585953	0.275809	0.663879
0.00586938	0.275809	0.6638
0.00586938	0.27598	0.663703
0.0058743	0.27598	0.663697
0.0058743	0.276023	0.66366
0.00587922	0.276023	0.663644
0.00587922	0.276152	0.663604
0.00588415	0.276152	0.66356
0.00588415	0.276195	0.663488
0.005894	0.276195	0.663385
0.005894	0.276281	0.66335
0.00590384	0.276281	0.663244
0.00590384	0.276324	0.663136
0.00590877	0.276324	0.663133
0.00590877	0.276495	0.663033
0.00591862	0.276495	0.662952
0.00591862	0.276581	0.662884
0.00592354	0.276581	0.662882
0.00592354	0.276624	0.662864
0.00592846	0.276624	0.662847
0.00592846	0.276667	0.662825
0.00593831	0.276667	0.662545
0.00593831	0.27671	0.66254
0.00594816	0.27671	0.662528
0.00594816	0.277225	0.661918
0.00596293	0.277225	0.661676
0.00596293	0.277311	0.66146
0.00596786	0.277311	0.661452
0.00596786	0.277396	0.661428
0.00597278	0.277396	0.661428
0.00597278	0.277439	0.661414
0.0059777	0.277439	0.661413
0.0059777	0.277611	0.661336
0.00598263	0.277611	0.661314
0.00598263	0.27804	0.660869
0.00598755	0.27804	0.66086
0.00598755	0.278169	0.660688
0.00600232	0.278169	0.660593
0.00600232	0.278383	0.660468
0.00601217	0.278383	0.660435
0.00601217	0.278426	0.660357
0.0060171	0.278426	0.660335
0.0060171	0.278512	0.660286
0.00602202	0.278555	0.660278
0.00602202	0.278684	0.660235
0.00603187	0.278684	0.660211
0.00603187	0.27907	0.659832
0.00604172	0.27907	0.659531
0.00604172	0.279113	0.659509
0.00604664	0.279113	0.659488
[truncated: 42,268 more rows]

## Sheet: Fig.2C
	A	T	G
-500	0.345316	0.345316	0.345316
-480	0.291631	0.290156	0.288437
-460	0.211964	0.214816	0.214313
-440	0.175197	0.168159	0.147321
-420	0.195314	0.227402	0.212581
-400	0.149448	0.166809	0.128868
-380	0.0978692	0.113947	0.112064
-360	0.108156	0.121232	0.103521
-340	0.129693	0.155957	0.154525
-320	0.108373	0.124369	0.105441
-300	0.135755	0.164888	0.153745
-280	0.0991423	0.110148	0.096812
-260	0.0970927	0.114606	0.113214
-240	0.0891755	0.105856	0.093108
-220	0.107822	0.130912	0.13432
-200	0.134173	0.165824	0.140029
-180	0.199416	0.254693	0.252986
-160	0.148793	0.186151	0.15503
-140	0.262498	0.336606	0.318602
-120	0.265595	0.307009	0.279729
-100	0.427521	0.48107	0.484749
-80	0.434106	0.493157	0.449432
-60	0.501693	0.553512	0.55675
-40	0.507231	0.546384	0.519924
-20	0.631618	0.675182	0.680212
0	0.567129	0.620508	0.584842
20	0.646972	0.702455	0.687291
40	0.565516	0.590494	0.564182
60	0.625208	0.66007	0.656764
80	0.568945	0.621128	0.581369
100	0.569567	0.613832	0.615057
120	0.505947	0.542297	0.508482
140	0.581364	0.631685	0.63596
160	0.469228	0.525713	0.478044
180	0.57553	0.646811	0.629891
200	0.451713	0.50996	0.460815
220	0.420067	0.496851	0.49461
240	0.336649	0.427973	0.350474
260	0.210533	0.268394	0.264507
280	0.216134	0.260514	0.223534
300	0.21659	0.268857	0.263403
320	0.131185	0.158991	0.129986
340	0.195023	0.247796	0.229316
360	0.164891	0.17998	0.15112
380	0.188761	0.212838	0.208485
400	0.21553	0.235883	0.206143
420	0.249144	0.269859	0.26555
440	0.293203	0.311964	0.283077
460	0.257726	0.278643	0.268661
480	0.192227	0.198272	0.194683
500	0.203421	0.203421	0.203421

## Sheet: Fig.3A
gain	#imbalanced sites	#heterozygous sites with enough read coverage	Fraction of allelelic biased ALT allele in heterozygou sites
non-eSNPs	310	5475	0.056621
eSNPs	76	654	0.116208

## Sheet: Fig.3B
lost	#imbalanced sites	#heterozygous sites with enough read coverage	Fraction of allelic biased REF allele at hterozygous sites
non-eSNPs	660	5469	0.12068
eSNPs	160	653	0.245023

## Sheet: Fig.3C
	PrCa GWAS z score cutoff
	0	1	2
gained	1.02897	1.21712	1.46904
lost	1.14261	1.16997	1.31562
Each value in the matrix is the Enrichment of PrCa GWAS signal (eSNP/non-eSNP)

## Sheet: Fig.3D
	PrCa GWAS z score cutoff
	0	1	2
gained	1.098	0.91	0.992
lost	0.953	0.691	0.544
Each value in the matrix is the Enrichment of PrCa GWAS signal (eSNP/non-eSNP)

## Sheet: Fig.3E
	# genes with HR > 1.5	#genes	Fraction of genes with HR > 1.5
gained eSNPs (AA dominant)	30	1097	0.0273
lost eSNPs (AA dominant)	10	1041	0.0096
all LNCap enhancers	198	9840	0.0201

## Sheet: Fig.4A
# GREAT version 4.0.4	Species assembly: hg19	Association rule: Single nearest gene: 1000000 bp max extension, curated regulatory domains included
# Term Name	Binom Rank	Binom Raw P-Value	Binom FDR Q-Val	Binom Fold Enrichment	Binom Observed Region Hits	Binom Region Set Coverage	Hyper Rank	Hyper FDR Q-Val	Hyper Fold Enrichment	Hyper Observed Gene Hits	Hyper Total Genes	Hyper Gene Set Coverage
fat-soluble vitamin metabolic process	3	3.34004e-05	0.14635	5.1904	10	0.00772201	80	0.0605111	4.33629	8	33	0.00771456
endosome to lysosome transport via multivesicular body sorting pathway	10	0.0001123	0.147618	16.7216	4	0.0030888	175	0.230384	8.94359	3	6	0.00289296
response to glycoprotein	15	0.000441344	0.386764	8.11749	5	0.003861	129	0.163047	10.7323	3	5	0.00289296
negative regulation of type 2 immune response	23	0.000833957	0.476624	5.60793	6	0.0046332	240	0.339036	5.11062	4	14	0.00385728
vitamin D metabolic process	27	0.00100634	0.489937	6.74428	5	0.003861	195	0.225688	5.96239	4	12	0.00385728
regulation of telomerase activity	35	0.00133358	0.500856	2.85992	12	0.00926641	68	0.0356171	3.88852	10	46	0.0096432
regulation of lamellipodium morphogenesis	37	0.00149914	0.532599	6.15612	5	0.003861	152	0.201896	6.50443	4	11	0.00385728
response to fluid shear stress	51	0.00205929	0.530773	2.86312	11	0.00849421	155	0.201948	3.68265	7	34	0.00675024
negative regulation of cholesterol storage	72	0.00387876	0.708143	9.72801	3	0.0023166	175	0.230384	8.94359	3	6	0.00289296
cell-cell junction assembly	82	0.00500014	0.801547	2.24106	14	0.0108108	270	0.423293	2.38496	10	75	0.0096432

## Sheet: Fig.4B
# GREAT version 4.0.4	Species assembly: hg19	Association rule: Single nearest gene: 1000000 bp max extension, curated regulatory domains included
# Term Name	Binom Rank	Binom Raw P-Value	Binom FDR Q-Val	Binom Fold Enrichment	Binom Observed Region Hits	Binom Region Set Coverage	Hyper Rank	Hyper FDR Q-Val	Hyper Fold Enrichment	Hyper Observed Gene Hits	Hyper Total Genes	Hyper Gene Set Coverage
multicellular organismal signaling	1	4.16886e-07	0.00547997	2.78532	32	0.0288288	225	0.139509	2.36663	14	127	0.0162037
cardiac conduction	2	2.04414e-06	0.0134351	3.0891	24	0.0216216	216	0.141159	2.71444	11	87	0.0127315
potassium ion transmembrane transport	12	3.89062e-05	0.0426185	2.21813	32	0.0288288	37	0.0114514	2.78815	20	154	0.0231481
action potential	22	0.000106208	0.0634593	2.40593	24	0.0216216	363	0.265434	2.33818	11	101	0.0127315
regulation of fatty acid metabolic process	25	0.000125254	0.0658584	3.02185	16	0.0144144	176	0.118121	2.84526	11	83	0.0127315
glycerolipid catabolic process	26	0.000126422	0.063916	4.4058	10	0.00900901	70	0.036296	4.29375	9	45	0.0104167
potassium ion transport	31	0.000146076	0.0619411	2.06114	32	0.0288288	66	0.0331812	2.48194	20	173	0.0231481
positive regulation of fatty acid metabolic process	33	0.000159095	0.0633728	3.92906	11	0.00990991	260	0.162582	4.02539	6	32	0.00694444
lipid homeostasis	46	0.000282109	0.0806156	2.9251	15	0.0135135	373	0.298249	2.29278	11	103	0.0127315
regulation of activated T cell proliferation	50	0.000331991	0.0872804	4.80733	8	0.00720721	389	0.296992	3.30288	6	39	0.00694444
negative regulation of endothelial cell migration	60	0.000535739	0.117371	3.01178	13	0.0117117	268	0.169234	3.49491	7	43	0.00810185
establishment of epithelial cell polarity	64	0.000779432	0.160088	3.79536	9	0.00810811	174	0.118335	4.60045	6	28	0.00694444
negative regulation of epithelial cell migration	66	0.000836947	0.166692	2.62659	15	0.0135135	172	0.117074	3.27489	9	59	0.0104167
positive regulation of catenin import into nucleus	71	0.00101934	0.188721	4.57954	7	0.00630631	17	0.0029321	11.7102	6	11	0.00694444
regulation of lipid transport	81	0.00121685	0.197474	2.52764	15	0.0135135	338	0.245742	2.38542	11	99	0.0127315
regulation of catenin import into nucleus	91	0.00151695	0.219125	3.44287	9	0.00810811	22	0.00484101	7.15625	8	24	0.00925926
regulation of DNA-templated transcription, initiation	93	0.00156017	0.220521	3.42852	9	0.00810811	304	0.221261	3.68036	6	35	0.00694444
acylglycerol catabolic process	109	0.00195453	0.235709	4.07906	7	0.00630631	235	0.152046	4.15524	6	31	0.00694444
regulation of smooth muscle cell proliferation	117	0.00229933	0.25833	2.06686	20	0.018018	229	0.143156	2.44819	13	114	0.0150463
regulation of digestive system process	121	0.00240125	0.260863	3.51442	8	0.00720721	114	0.0600878	4.18902	8	41	0.00925926
platelet degranulation	124	0.0024375	0.258395	2.20966	17	0.0153153	345	0.256729	2.18042	13	128	0.0150463
negative regulation of vasculature development	128	0.00268548	0.275787	2.18836	17	0.0153153	400	0.318978	2.3592	10	91	0.0115741
regulation of gastrulation	137	0.00304324	0.291995	2.88532	10	0.00900901	389	0.296992	3.30288	6	39	0.00694444
regulation of endothelial cell differentiation	141	0.00315082	0.293742	3.35894	8	0.00720721	235	0.152046	4.15524	6	31	0.00694444
heparan sulfate proteoglycan metabolic process	152	0.00347832	0.300806	2.66862	11	0.00990991	160	0.105208	4.77083	6	27	0.00694444
ERK1 and ERK2 cascade	155	0.0037049	0.314199	3.26847	8	0.00720721	160	0.105208	4.77083	6	27	0.00694444
positive regulation of DNA binding	160	0.00387387	0.318263	2.50266	12	0.0108108	126	0.0722819	3.64564	9	53	0.0104167
positive regulation of smooth muscle cell proliferation	163	0.00407102	0.328304	2.29499	14	0.0126126	185	0.126607	2.98177	10	72	0.0115741
acylglycerol metabolic process	164	0.00409466	0.328197	2.48481	12	0.0108108	192	0.131578	2.77831	11	85	0.0127315
heart process	192	0.0048606	0.332774	2.01108	18	0.0162162	400	0.318978	2.3592	10	91	0.0115741
neutral lipid metabolic process	202	0.00516668	0.336218	2.41058	12	0.0108108	198	0.140288	2.746	11	86	0.0127315
cellular response to cAMP	204	0.00517708	0.333592	2.52671	11	0.00990991	183	0.127239	3.5051	8	49	0.00925926
regulation of multicellular organismal metabolic process	210	0.0053448	0.334559	3.06972	8	0.00720721	365	0.278545	3.3898	6	38	0.00694444
social behavior	218	0.00563649	0.33987	2.28839	13	0.0117117	404	0.325016	2.89002	7	52	0.00810185
smooth muscle contraction	229	0.00646616	0.371169	2.24904	13	0.0117117	183	0.127239	3.5051	8	49	0.00925926
negative regulation of leukocyte differentiation	264	0.00819441	0.408013	2.11008	14	0.0126126	370	0.296338	2.41222	10	89	0.0115741

## Sheet: Fig.4C
	TcellDysfunctionScore	gainOrLoss	patientNumber
1	0.317738	gained	onePatient
2	0.38613	gained	onePatient
3	-0.266079	gained	onePatient
4	-0.103443	gained	moreThan10patients
5	-0.141573	gained	moreThan10patients
6	-0.183715	gained	moreThan10patients
7	-0.130407	gained	onePatient
8	-0.124326	gained	onePatient
9	-0.401718	gained	moreThan10patients
10	-0.302319	gained	moreThan10patients
11	-0.0543156	gained	moreThan10patients
12	-0.294151	gained	moreThan10patients
13	-0.302134	gained	moreThan10patients
14	-0.270626	gained	moreThan10patients
15	0.304717	gained	onePatient
16	0.170381	gained	onePatient
17	0.0841751	gained	moreThan10patients
18	-0.085456	gained	moreThan10patients
19	0.0615802	gained	moreThan10patients
20	-0.0534083	gained	moreThan10patients
21	-0.161699	gained	onePatient
22	-0.135075	gained	onePatient
23	-0.213076	gained	moreThan10patients
24	-0.211818	gained	moreThan10patients
25	0.0135818	gained	onePatient
26	-0.115637	gained	onePatient
27	0.13837	gained	moreThan10patients
28	0.27295	gained	moreThan10patients
29	0.457811	gained	moreThan10patients
30	0.4126	gained	moreThan10patients
31	0.292853	gained	moreThan10patients
32	0.340228	gained	moreThan10patients
33	0.195765	gained	moreThan10patients
34	-0.0188431	gained	moreThan10patients
35	-0.29161	gained	onePatient
36	-0.314612	gained	onePatient
37	0.232609	gained	onePatient
38	0.342029	gained	onePatient
39	-0.176748	gained	moreThan10patients
40	-0.168481	gained	moreThan10patients
41	-0.106919	gained	onePatient
42	-0.123982	gained	onePatient
43	-0.36265	gained	moreThan10patients
44	0.34634	gained	moreThan10patients
45	0.34587	gained	moreThan10patients
46	-0.277848	gained	moreThan10patients
47	-0.380267	gained	moreThan10patients
48	-0.0407401	gained	onePatient
49	0.0389373	gained	onePatient
50	0.116556	gained	moreThan10patients
51	0.127801	gained	moreThan10patients
52	-0.0491875	gained	moreThan10patients
53	-0.00126582	gained	moreThan10patients
54	-0.284483	gained	onePatient
55	-0.286231	gained	onePatient
56	0.000218802	gained	moreThan10patients
57	0.0666317	gained	moreThan10patients
58	-0.245939	gained	onePatient
59	-0.258569	gained	onePatient
60	-0.344305	gained	moreThan10patients
61	-0.335291	gained	moreThan10patients
62	0.351694	gained	onePatient
63	0.219438	gained	onePatient
64	0.142638	gained	onePatient
65	0.0406189	gained	onePatient
66	0.0663353	gained	onePatient
67	-0.00776657	gained	moreThan10patients
68	-0.0662058	gained	moreThan10patients
69	0.09099	gained	moreThan10patients
70	0.449108	gained	onePatient
71	-0.209161	gained	onePatient
72	0.0208545	gained	onePatient
73	-0.209634	gained	moreThan10patients
74	-0.117149	gained	moreThan10patients
75	-0.0894451	gained	onePatient
76	-0.0507781	gained	onePatient
77	-0.188148	gained	onePatient
78	-0.178836	gained	onePatient
79	0.205667	gained	moreThan10patients
80	0.277229	gained	moreThan10patients
81	1.07678	gained	onePatient
82	1.00046	gained	onePatient
83	0.16795	gained	onePatient
84	0.109202	gained	onePatient
85	0.152799	gained	moreThan10patients
86	0.284765	gained	moreThan10patients
87	-0.141573	gained	moreThan10patients
88	-0.103443	gained	moreThan10patients
89	-0.0147605	gained	onePatient
90	0.158306	gained	onePatient
91	0.089994	gained	moreThan10patients
92	0.102957	gained	moreThan10patients
93	0.0330861	gained	onePatient
94	-0.0339331	gained	onePatient
95	0.295824	gained	moreThan10patients
96	0.0381858	gained	moreThan10patients
97	0.0389397	gained	moreThan10patients
98	-0.00559648	gained	moreThan10patients
99	0.232964	gained	onePatient
100	0.139138	gained	onePatient
101	-0.33165	gained	moreThan10patients
102	-0.321345	gained	moreThan10patients
103	0.080472	gained	moreThan10patients
104	0.0279023	gained	moreThan10patients
105	0.213255	gained	moreThan10patients
106	0.25359	gained	moreThan10patients
107	-0.201333	gained	moreThan10patients
108	-0.204697	gained	moreThan10patients
109	0.0446443	gained	onePatient
110	0.0739859	gained	onePatient
111	-0.0847717	gained	onePatient
112	-0.166109	gained	onePatient
113	0.295032	gained	moreThan10patients
114	0.196904	gained	moreThan10patients
115	0.114054	gained	moreThan10patients
116	0.143672	gained	moreThan10patients
117	0.200828	gained	moreThan10patients
118	0.242054	gained	moreThan10patients
119	0.156868	gained	moreThan10patients
120	0.146951	gained	moreThan10patients
121	0.148044	gained	moreThan10patients
122	0.15988	gained	moreThan10patients
123	0.524118	gained	moreThan10patients
124	0.474927	gained	moreThan10patients
125	0.218586	gained	moreThan10patients
126	0.332528	gained	moreThan10patients
127	0.241473	gained	moreThan10patients
128	-0.307328	gained	moreThan10patients
129	-0.178415	gained	moreThan10patients
130	0.460103	gained	moreThan10patients
131	0.28004	gained	moreThan10patients
132	0.160878	gained	onePatient
133	0.123848	gained	onePatient
134	0.260112	gained	onePatient
135	0.183297	gained	moreThan10patients
136	0.331914	gained	moreThan10patients
137	0.354906	gained	moreThan10patients
138	0.249409	gained	moreThan10patients
139	0.110103	gained	moreThan10patients
140	0.167379	gained	moreThan10patients
141	0.433298	gained	moreThan10patients
142	0.409854	gained	moreThan10patients
143	0.213081	gained	onePatient
144	0.213347	gained	onePatient
145	-0.0853719	gained	onePatient
146	-0.0889108	gained	onePatient
147	-0.422746	gained	onePatient
148	-0.419444	gained	onePatient
149	-0.235543	gained	onePatient
150	-0.256916	gained	onePatient
151	0.189395	gained	moreThan10patients
152	0.277354	gained	moreThan10patients
153	-0.0271057	gained	onePatient
154	-0.1212	gained	onePatient
155	-0.24757	gained	onePatient
156	-0.230733	gained	onePatient
157	0.43105	gained	moreThan10patients
158	0.334294	gained	moreThan10patients
159	0.213255	gained	moreThan10patients
160	0.25359	gained	moreThan10patients
161	-0.136081	gained	moreThan10patients
162	-0.120201	gained	moreThan10patients
163	-0.0336136	gained	moreThan10patients
164	0.0211294	gained	moreThan10patients
165	-0.124326	gained	onePatient
166	-0.130407	gained	onePatient
167	0.144081	gained	moreThan10patients
168	0.187372	gained	moreThan10patients
169	-0.0350391	gained	moreThan10patients
170	-0.317568	gained	moreThan10patients
171	0.0721066	gained	moreThan10patients
172	0.390393	gained	moreThan10patients
173	-0.420743	gained	onePatient
174	-0.344436	gained	onePatient
175	-0.0367027	gained	moreThan10patients
176	0.126613	gained	moreThan10patients
177	-0.00559648	gained	moreThan10patients
178	0.0138816	gained	moreThan10patients
179	0.0121164	gained	moreThan10patients
180	-0.0531739	gained	onePatient
181	-0.0497699	gained	onePatient
182	0.0518791	gained	onePatient
183	0.470249	gained	onePatient
184	-0.21041	gained	onePatient
185	-0.280733	gained	onePatient
186	0.133049	gained	moreThan10patients
187	0.122765	gained	moreThan10patients
188	0.408812	gained	moreThan10patients
189	-0.326665	gained	moreThan10patients
190	-0.312635	gained	moreThan10patients
191	0.0618397	gained	moreThan10patients
192	0.180657	gained	moreThan10patients
193	0.114627	gained	moreThan10patients
194	0.0523722	gained	moreThan10patients
195	-0.0309357	gained	onePatient
196	0.205919	gained	onePatient
197	0.164536	gained	onePatient
198	-0.0622127	gained	moreThan10patients
199	0.19802	gained	moreThan10patients
200	0.173034	gained	moreThan10patients
201	0.420609	gained	moreThan10patients
202	0.3643	gained	moreThan10patients
203	-0.0670234	gained	moreThan10patients
204	-0.259127	gained	moreThan10patients
205	0.424853	gained	moreThan10patients
206	0.390961	gained	moreThan10patients
207	-0.0804005	gained	moreThan10patients
208	0.187584	gained	moreThan10patients
209	0.158819	gained	moreThan10patients
210	-0.445985	gained	onePatient
211	-0.445985	gained	onePatient
212	-0.00446923	gained	onePatient
213	0.0719897	gained	onePatient
214	0.0903465	gained	onePatient
215	0.402909	gained	onePatient
216	0.323503	gained	onePatient
217	0.354106	gained	moreThan10patients
218	0.351677	gained	moreThan10patients
219	-0.16483	gained	moreThan10patients
220	-0.062261	gained	moreThan10patients
221	-0.00426772	gained	moreThan10patients
222	-0.24757	gained	onePatient
223	-0.230733	gained	onePatient
224	-0.124326	gained	onePatient
225	-0.130407	gained	onePatient
226	0.559319	gained	moreThan10patients
227	0.490478	gained	moreThan10patients
228	-0.0727524	gained	moreThan10patients
229	-0.0113427	gained	moreThan10patients
230	-0.341533	gained	moreThan10patients
231	-0.379622	gained	moreThan10patients
232	0.248587	gained	moreThan10patients
233	0.100915	gained	moreThan10patients
234	0.215708	gained	moreThan10patients
235	0.159114	gained	moreThan10patients
236	-0.284711	gained	moreThan10patients
237	-0.21807	gained	moreThan10patients
238	-0.620973	gained	onePatient
239	-0.178217	gained	moreThan10patients
240	-0.184338	gained	moreThan10patients
241	-0.119997	gained	moreThan10patients
242	-0.0873735	gained	moreThan10patients
243	0.0525132	gained	moreThan10patients
244	0.0222469	gained	moreThan10patients
245	0.0389397	gained	onePatient
246	-0.502257	gained	onePatient
247	-0.547258	gained	onePatient
248	-0.215923	gained	moreThan10patients
249	-0.233884	gained	moreThan10patients
250	0.0787634	gained	onePatient
251	0.0712561	gained	moreThan10patients
252	0.0515818	gained	moreThan10patients
253	0.196558	gained	moreThan10patients
254	0.374537	gained	moreThan10patients
255	0.0427862	gained	moreThan10patients
256	-0.0612575	gained	moreThan10patients
257	0.39525	gained	onePatient
258	0.115409	gained	onePatient
259	-0.211818	gained	moreThan10patients
260	-0.124326	gained	moreThan10patients
261	-0.0210885	gained	onePatient
262	-0.0723957	gained	onePatient
263	0.284029	gained	moreThan10patients
264	0.0719228	gained	moreThan10patients
265	0.0640315	gained	moreThan10patients
266	0.334294	gained	onePatient
267	0.43105	gained	onePatient
268	-0.408838	gained	moreThan10patients
269	-0.211818	gained	moreThan10patients
270	-0.124326	gained	moreThan10patients
271	0.412251	gained	moreThan10patients
272	0.416052	gained	moreThan10patients
273	-0.151719	gained	moreThan10patients
274	-0.196061	gained	moreThan10patients
275	0.0981741	gained	moreThan10patients
276	0.106264	gained	moreThan10patients
277	-0.00650587	gained	onePatient
278	-0.0788769	gained	onePatient
279	-0.177696	gained	onePatient
280	-0.285238	gained	moreThan10patients
281	-0.336237	gained	moreThan10patients
282	0.0480043	gained	onePatient
283	0.0478495	gained	onePatient
284	-0.0534083	gained	moreThan10patients
285	0.0615802	gained	moreThan10patients
286	-0.0210885	gained	onePatient
287	-0.0723957	gained	onePatient
288	-0.176922	gained	moreThan10patients
289	-0.168014	gained	moreThan10patients
290	-0.0601706	gained	moreThan10patients
291	-0.103465	gained	moreThan10patients
292	0.33128	gained	onePatient
293	0.383764	gained	onePatient
294	0.383757	gained	moreThan10patients
295	0.174509	gained	moreThan10patients
296	0.28488	gained	onePatient
297	0.252238	gained	onePatient
298	-0.133529	gained	onePatient
299	0.101375	gained	onePatient
300	0.133049	gained	moreThan10patients
301	0.122765	gained	moreThan10patients
302	-0.0938864	gained	onePatient
303	-0.121653	gained	onePatient
304	0.00637792	gained	onePatient
305	0.0531253	gained	onePatient
306	0.0648763	gained	onePatient
307	0.08415	gained	onePatient
308	-0.23915	gained	onePatient
309	-0.185901	gained	onePatient
310	0.00062116	gained	moreThan10patients
311	0.190039	gained	onePatient
312	0.236112	gained	onePatient
313	0.133752	gained	onePatient
314	0.111617	gained	onePatient
315	0.234775	gained	moreThan10patients
316	0.3366	gained	onePatient
317	0.306816	gained	onePatient
318	-0.025839	gained	onePatient
319	0.0505004	gained	onePatient
320	0.0272188	gained	moreThan10patients
321	0.0418159	gained	moreThan10patients
322	-0.390808	gained	onePatient
323	-0.344693	gained	onePatient
324	-0.0199627	gained	onePatient
325	-0.0894451	gained	onePatient
326	0.724727	gained	moreThan10patients
327	0.474792	gained	moreThan10patients
328	-0.0317085	gained	moreThan10patients
329	0.100245	gained	moreThan10patients
330	0.160878	gained	onePatient
331	0.123848	gained	onePatient
332	0.303982	gained	moreThan10patients
333	0.0402765	gained	moreThan10patients
334	0.188372	gained	moreThan10patients
335	0.196187	gained	moreThan10patients
336	0.143581	gained	moreThan10patients
337	0.00889873	gained	moreThan10patients
338	0.0518791	gained	onePatient
339	0.470249	gained	onePatient
340	0.101018	gained	moreThan10patients
341	-0.246855	gained	moreThan10patients
342	0.024469	gained	moreThan10patients
343	0.149907	gained	moreThan10patients
344	0.0661716	gained	moreThan10patients
345	-0.0627203	gained	moreThan10patients
346	-0.0704363	gained	moreThan10patients
347	-0.208091	gained	moreThan10patients
348	0.258745	gained	moreThan10patients
349	0.450138	gained	moreThan10patients
350	0.34097	gained	moreThan10patients
351	0.41826	gained	moreThan10patients
352	-0.245939	gained	moreThan10patients
353	-0.344693	gained	onePatient
354	-0.390808	gained	onePatient
355	-0.0801297	gained	onePatient
356	0.0905101	gained	onePatient
357	0.123533	gained	moreThan10patients
358	0.111265	gained	moreThan10patients
359	-0.388909	gained	onePatient
360	-0.360505	gained	onePatient
361	-0.0956214	gained	moreThan10patients
362	-0.0533058	gained	moreThan10patients
363	0.233652	gained	onePatient
364	0.181169	gained	onePatient
365	-0.211764	gained	onePatient
366	-0.362696	gained	onePatient
367	0.243532	gained	moreThan10patients
368	0.282868	gained	moreThan10patients
369	0.285915	gained	onePatient
370	0.132376	gained	onePatient
371	0.0450511	gained	onePatient
372	0.0726958	gained	onePatient
373	0.260112	gained	onePatient
374	-0.461188	lost	onePatient
375	-0.435914	lost	onePatient
376	0.0222211	lost	onePatient
377	-0.121427	lost	onePatient
378	-0.108092	lost	onePatient
379	-0.255034	lost	onePatient
380	-0.01002	lost	moreThan10patients
381	-0.232696	lost	onePatient
382	0.181112	lost	onePatient
383	0.135039	lost	onePatient
384	-0.313569	lost	moreThan10patients
385	-0.405446	lost	moreThan10patients
386	-0.228537	lost	moreThan10patients
387	0.178159	lost	onePatient
388	0.373018	lost	onePatient
389	0.0568549	lost	onePatient
390	0.138868	lost	moreThan10patients
391	0.354859	lost	moreThan10patients
392	-0.0309396	lost	moreThan10patients
393	-0.0538681	lost	moreThan10patients
394	-0.534095	lost	moreThan10patients
395	-0.541571	lost	moreThan10patients
396	0.35864	lost	moreThan10patients
397	0.0908757	lost	moreThan10patients
398	-0.299486	lost	onePatient
399	-0.0214604	lost	onePatient
400	0.177964	lost	onePatient
401	0.0841376	lost	onePatient
402	-0.0132931	lost	moreThan10patients
403	0.0535245	lost	moreThan10patients
404	0.254845	lost	onePatient
405	0.394852	lost	onePatient
406	0.27628	lost	moreThan10patients
407	-0.102512	lost	moreThan10patients
408	-0.141837	lost	moreThan10patients
409	-0.333675	lost	onePatient
410	-0.26336	lost	onePatient
411	-0.317411	lost	onePatient
412	0.0319843	lost	moreThan10patients
413	-0.0313146	lost	moreThan10patients
414	0.150667	lost	onePatient
415	0.222229	lost	onePatient
416	-0.122654	lost	moreThan10patients
417	-0.105868	lost	moreThan10patients
418	0.0222211	lost	onePatient
419	-0.00425553	lost	moreThan10patients
420	0.0653295	lost	moreThan10patients
421	0.262738	lost	onePatient
422	0.33113	lost	onePatient
423	-0.223481	lost	moreThan10patients
424	-0.0309378	lost	moreThan10patients
425	-0.0562026	lost	moreThan10patients
426	0.323923	lost	onePatient
427	0.431791	lost	onePatient
428	-0.190183	lost	onePatient
429	-0.0277369	lost	onePatient
430	-0.322546	lost	onePatient
431	-0.324457	lost	onePatient
432	-0.456718	lost	moreThan10patients
433	-0.357319	lost	moreThan10patients
434	0.269524	lost	moreThan10patients
435	-0.157434	lost	onePatient
436	-0.170405	lost	onePatient
437	0.0893766	lost	moreThan10patients
438	0.0949504	lost	moreThan10patients
439	-0.0103557	lost	moreThan10patients
440	0.180833	lost	moreThan10patients
441	-0.357319	lost	onePatient
442	-0.456718	lost	onePatient
443	0.245192	lost	moreThan10patients
444	0.23194	lost	moreThan10patients
445	0.0690547	lost	onePatient
446	-0.0644548	lost	onePatient
447	-0.0673941	lost	moreThan10patients
448	-0.0380248	lost	moreThan10patients
449	-0.0760885	lost	onePatient
450	-0.127396	lost	onePatient
451	-0.543498	lost	onePatient
452	-0.568954	lost	onePatient
453	-0.301855	lost	moreThan10patients
454	0.116319	lost	onePatient
455	0.0419056	lost	onePatient
456	-0.24492	lost	moreThan10patients
457	-0.438563	lost	moreThan10patients
458	-0.0234081	lost	onePatient
459	-0.0400621	lost	onePatient
460	-0.0889053	lost	onePatient
461	-0.0762236	lost	onePatient
462	-0.331105	lost	onePatient
463	-0.331314	lost	onePatient
464	0.118655	lost	onePatient
465	0.0200292	lost	onePatient
466	0.240824	lost	moreThan10patients
467	-0.1079	lost	onePatient
468	-0.0281524	lost	onePatient
469	-0.359208	lost	moreThan10patients
470	-0.350073	lost	moreThan10patients
471	-0.296307	lost	onePatient
472	-0.339705	lost	onePatient
473	-0.267748	lost	onePatient
474	-0.180055	lost	onePatient
475	0.0780486	lost	moreThan10patients
476	0.067765	lost	moreThan10patients
477	-0.562704	lost	moreThan10patients
478	-0.476322	lost	moreThan10patients
479	-0.0475747	lost	moreThan10patients
480	0.124142	lost	moreThan10patients
481	0.0227298	lost	onePatient
482	0.0744936	lost	onePatient
483	-0.0148293	lost	moreThan10patients
484	-0.00623453	lost	moreThan10patients
485	-0.0300147	lost	moreThan10patients
486	0.0105911	lost	moreThan10patients
487	0.181112	lost	onePatient
488	0.135039	lost	onePatient
489	-0.270721	lost	onePatient
490	-0.350307	lost	onePatient
491	-0.469471	lost	onePatient
492	-0.491434	lost	onePatient
493	-0.0944852	lost	moreThan10patients
494	0.203218	lost	moreThan10patients
495	-0.267241	lost	onePatient
496	-0.270336	lost	onePatient
497	-0.153782	lost	moreThan10patients
498	0.154686	lost	moreThan10patients
499	-0.172149	lost	moreThan10patients
500	-0.264634	lost	moreThan10patients
501	-0.714296	lost	onePatient
502	-0.62909	lost	onePatient
503	-0.358576	lost	onePatient
504	-0.233836	lost	onePatient
505	-0.243148	lost	onePatient
506	0.122342	lost	moreThan10patients
507	0.0991895	lost	moreThan10patients
508	0.0219345	lost	moreThan10patients
509	0.0109455	lost	moreThan10patients
510	-0.127396	lost	onePatient
511	-0.0760885	lost	onePatient
512	-0.105078	lost	moreThan10patients
513	0.0966224	lost	moreThan10patients
514	-0.170405	lost	onePatient
515	-0.157434	lost	onePatient
516	-0.0760885	lost	onePatient
517	-0.127396	lost	onePatient
518	0.373018	lost	onePatient
519	-0.704687	lost	moreThan10patients
520	-0.548173	lost	moreThan10patients
521	0.0187	lost	onePatient
522	-0.206862	lost	onePatient
523	-0.0194006	lost	moreThan10patients
524	-0.0278963	lost	moreThan10patients
525	-0.00635222	lost	onePatient
526	0.32833	lost	onePatient
527	0.252432	lost	onePatient
528	-0.0899155	lost	moreThan10patients
529	0.235298	lost	onePatient
530	0.0718844	lost	onePatient
531	-0.4903	lost	moreThan10patients
532	-0.117433	lost	moreThan10patients
533	0.0132141	lost	moreThan10patients
534	0.243738	lost	onePatient
535	0.233986	lost	onePatient
536	-0.256019	lost	onePatient
537	-0.411941	lost	onePatient
538	0.299681	lost	moreThan10patients
539	0.327298	lost	moreThan10patients
540	0.279294	lost	moreThan10patients
541	-0.0605965	lost	moreThan10patients
542	0.181112	lost	onePatient
543	0.135039	lost	onePatient
544	-0.399436	lost	onePatient
545	-0.475743	lost	onePatient
546	-0.327179	lost	moreThan10patients
547	-0.336267	lost	moreThan10patients
548	-0.217281	lost	moreThan10patients
549	-0.208611	lost	moreThan10patients
550	-0.530044	lost	moreThan10patients
551	-0.629128	lost	moreThan10patients
552	-0.106122	lost	onePatient
553	-0.144707	lost	moreThan10patients
554	-0.0921066	lost	moreThan10patients
555	0.19859	lost	moreThan10patients
556	0.158255	lost	moreThan10patients
557	0.0335425	lost	moreThan10patients
558	0.0618	lost	moreThan10patients
559	0.0153596	lost	moreThan10patients
560	0.150474	lost	moreThan10patients
561	0.0948847	lost	moreThan10patients
562	0.230915	lost	onePatient
563	0.0773763	lost	onePatient
564	-0.248879	lost	moreThan10patients
565	-0.308784	lost	moreThan10patients
566	-0.115319	lost	moreThan10patients
567	-0.0562026	lost	moreThan10patients
568	0.19235	lost	onePatient
569	0.222077	lost	onePatient
570	0.262738	lost	onePatient
571	0.33113	lost	onePatient
572	0.145033	lost	moreThan10patients
573	0.0904214	lost	moreThan10patients
574	0.177419	lost	onePatient
575	-0.0117951	lost	onePatient
576	-0.135818	lost	moreThan10patients
577	-0.115287	lost	moreThan10patients
578	-0.128143	lost	onePatient
579	0.00568974	lost	onePatient
580	0.26508	lost	onePatient
581	0.0916922	lost	moreThan10patients
582	-0.114536	lost	moreThan10patients
583	-0.344652	lost	onePatient
584	-0.330686	lost	onePatient
585	-0.26336	lost	onePatient
586	-0.317411	lost	onePatient
587	0.0544667	lost	moreThan10patients
588	0.060652	lost	moreThan10patients
589	-0.195238	lost	onePatient
590	-0.200813	lost	moreThan10patients
591	-0.263862	lost	moreThan10patients
592	-0.317411	lost	onePatient
593	-0.26336	lost	onePatient
594	0.322226	lost	onePatient
595	0.0739346	lost	onePatient
596	0.0576006	lost	onePatient
597	0.0109296	lost	onePatient
598	0.0291751	lost	moreThan10patients
599	-0.140456	lost	moreThan10patients
600	0.373018	lost	onePatient
601	0.373018	lost	onePatient
602	-0.165848	lost	moreThan10patients
603	-0.110889	lost	moreThan10patients
604	-0.568954	lost	onePatient
605	-0.543498	lost	onePatient
606	0.257461	lost	onePatient
607	0.28324	lost	onePatient
608	-0.105778	lost	onePatient
609	-0.033689	lost	onePatient
610	0.0631878	lost	onePatient
611	-0.106122	lost	onePatient
612	-0.311394	lost	moreThan10patients
613	-0.31884	lost	moreThan10patients
614	-0.313569	lost	moreThan10patients
615	-0.105778	lost	onePatient
616	-0.144445	lost	onePatient
617	-0.00312094	lost	onePatient
618	0.415249	lost	onePatient
619	0.199435	lost	moreThan10patients
620	0.0397748	lost	moreThan10patients
621	0.146147	lost	moreThan10patients
622	0.131964	lost	moreThan10patients
623	0.107284	lost	moreThan10patients
624	0.0970101	lost	onePatient
625	0.00815595	lost	moreThan10patients
626	-0.0360669	lost	moreThan10patients
627	-0.408378	lost	moreThan10patients
628	-0.395196	lost	moreThan10patients
629	-0.147507	lost	onePatient
630	-0.12805	lost	onePatient
631	-0.179326	lost	moreThan10patients
632	-0.266818	lost	moreThan10patients
633	-0.536815	lost	onePatient
634	-0.688766	lost	onePatient
635	0.237853	lost	moreThan10patients
636	0.285228	lost	moreThan10patients
637	0.119058	lost	onePatient
638	0.0278566	lost	onePatient
639	0.211574	lost	onePatient
640	0.250304	lost	onePatient
641	-0.119992	lost	moreThan10patients
642	-0.0201201	gained	nonEssential
643	-0.0201201	lost	nonEssential
644	0.0222781	gained	nonEssential
645	0.0222781	lost	nonEssential
646	0.0747308	gained	nonEssential
647	0.0747308	lost	nonEssential
648	0.119547	gained	nonEssential
649	0.119547	lost	nonEssential
650	0.288649	gained	nonEssential
651	0.288649	lost	nonEssential
652	0.15855	gained	nonEssential
653	0.15855	lost	nonEssential
654	-0.363908	gained	nonEssential
655	-0.363908	lost	nonEssential
656	-0.231962	gained	nonEssential
657	-0.231962	lost	nonEssential
658	-0.26265	gained	nonEssential
659	-0.26265	lost	nonEssential
660	-0.0103557	gained	nonEssential
661	-0.0103557	lost	nonEssential
662	-0.380812	gained	nonEssential
663	-0.380812	lost	nonEssential
664	-1.09947	gained	nonEssential
665	-1.09947	lost	nonEssential
666	-0.0220201	gained	nonEssential
667	-0.0220201	lost	nonEssential
668	-0.0949582	gained	nonEssential
669	-0.0949582	lost	nonEssential
670	-0.714267	gained	nonEssential
671	-0.714267	lost	nonEssential
672	-0.488009	gained	nonEssential
673	-0.488009	lost	nonEssential
674	-0.113676	gained	nonEssential
675	-0.113676	lost	nonEssential
676	0.349099	gained	nonEssential
677	0.349099	lost	nonEssential
678	0.0298217	gained	nonEssential
679	0.0298217	lost	nonEssential
680	-1.1346	gained	nonEssential
681	-1.1346	lost	nonEssential
682	0.0512806	gained	nonEssential
683	0.0512806	lost	nonEssential
684	0.116286	gained	nonEssential
685	0.116286	lost	nonEssential
686	0.00114388	gained	nonEssential
687	0.00114388	lost	nonEssential
688	-0.283037	gained	nonEssential
689	-0.283037	lost	nonEssential
690	-0.559293	gained	nonEssential
691	-0.559293	lost	nonEssential
692	-0.347764	gained	nonEssential
693	-0.347764	lost	nonEssential
694	0.223052	gained	nonEssential
695	0.223052	lost	nonEssential
696	-0.127427	gained	nonEssential
697	-0.127427	lost	nonEssential
698	-0.738423	gained	nonEssential
699	-0.738423	lost	nonEssential
700	-0.323815	gained	nonEssential
701	-0.323815	lost	nonEssential
702	-0.0116552	gained	nonEssential
703	-0.0116552	lost	nonEssential
704	-0.0647092	gained	nonEssential
705	-0.0647092	lost	nonEssential
706	0.0851573	gained	nonEssential
707	0.0851573	lost	nonEssential
708	-0.0761134	gained	nonEssential
709	-0.0761134	lost	nonEssential
710	0.73012	gained	nonEssential
711	0.73012	lost	nonEssential
712	-0.13035	gained	nonEssential
713	-0.13035	lost	nonEssential
714	0.157332	gained	nonEssential
715	0.157332	lost	nonEssential
716	-0.15523	gained	nonEssential
717	-0.15523	lost	nonEssential
718	0.092888	gained	nonEssential
719	0.092888	lost	nonEssential
720	-0.150046	gained	nonEssential
721	-0.150046	lost	nonEssential
722	-0.247969	gained	nonEssential
723	-0.247969	lost	nonEssential
724	0.118327	gained	nonEssential
725	0.118327	lost	nonEssential
726	-0.595868	gained	nonEssential
727	-0.595868	lost	nonEssential
728	-0.113348	gained	nonEssential
729	-0.113348	lost	nonEssential
730	-0.325138	gained	nonEssential
731	-0.325138	lost	nonEssential
732	-0.0778154	gained	nonEssential
733	-0.0778154	lost	nonEssential
734	0.467203	gained	nonEssential
735	0.467203	lost	nonEssential
736	-0.0891259	gained	nonEssential
737	-0.0891259	lost	nonEssential
738	0.532864	gained	nonEssential
739	0.532864	lost	nonEssential
740	-0.130223	gained	nonEssential
741	-0.130223	lost	nonEssential
742	-0.647776	gained	nonEssential
743	-0.647776	lost	nonEssential
744	0.490149	gained	nonEssential
745	0.490149	lost	nonEssential
746	0.242757	gained	nonEssential
747	0.242757	lost	nonEssential
748	-0.0953693	gained	nonEssential
749	-0.0953693	lost	nonEssential
750	-0.0965893	gained	nonEssential
751	-0.0965893	lost	nonEssential
752	-0.213823	gained	nonEssential
753	-0.213823	lost	nonEssential
754	0.135764	gained	nonEssential
755	0.135764	lost	nonEssential
756	-0.12303	gained	nonEssential
757	-0.12303	lost	nonEssential
758	-0.42634	gained	nonEssential
759	-0.42634	lost	nonEssential
760	0.433211	gained	nonEssential
761	0.433211	lost	nonEssential
762	-0.289457	gained	nonEssential
763	-0.289457	lost	nonEssential
764	0.0987106	gained	nonEssential
765	0.0987106	lost	nonEssential
766	0.231776	gained	nonEssential
767	0.231776	lost	nonEssential
768	-0.282945	gained	nonEssential
769	-0.282945	lost	nonEssential
770	0.34323	gained	nonEssential
771	0.34323	lost	nonEssential
772	-0.337813	gained	nonEssential
773	-0.337813	lost	nonEssential
774	0.0863199	gained	nonEssential
775	0.0863199	lost	nonEssential
776	-0.421508	gained	nonEssential
777	-0.421508	lost	nonEssential
778	0.111952	gained	nonEssential
779	0.111952	lost	nonEssential
780	-0.194001	gained	nonEssential
781	-0.194001	lost	nonEssential
782	-0.107346	gained	nonEssential
783	-0.107346	lost	nonEssential
784	0.0700715	gained	nonEssential
785	0.0700715	lost	nonEssential
786	0.0593588	gained	nonEssential
787	0.0593588	lost	nonEssential
788	-0.312956	gained	nonEssential
789	-0.312956	lost	nonEssential
790	0.289353	gained	nonEssential
791	0.289353	lost	nonEssential
792	0.265169	gained	nonEssential
793	0.265169	lost	nonEssential
794	-0.0365856	gained	nonEssential
795	-0.0365856	lost	nonEssential
796	-1.03853	gained	nonEssential
797	-1.03853	lost	nonEssential
798	0.533521	gained	nonEssential
799	0.533521	lost	nonEssential
800	-0.0414029	gained	nonEssential
801	-0.0414029	lost	nonEssential
802	-0.0028102	gained	nonEssential
803	-0.0028102	lost	nonEssential
804	-0.19926	gained	nonEssential
805	-0.19926	lost	nonEssential
806	0.879347	gained	nonEssential
807	0.879347	lost	nonEssential
808	0.00632417	gained	nonEssential
809	0.00632417	lost	nonEssential
810	0.882086	gained	nonEssential
811	0.882086	lost	nonEssential
812	-0.640889	gained	nonEssential
813	-0.640889	lost	nonEssential
814	-0.335877	gained	nonEssential
815	-0.335877	lost	nonEssential
816	-0.264745	gained	nonEssential
817	-0.264745	lost	nonEssential
818	-0.0241025	gained	nonEssential
819	-0.0241025	lost	nonEssential
820	-0.208406	gained	nonEssential
821	-0.208406	lost	nonEssential
822	0.204707	gained	nonEssential
823	0.204707	lost	nonEssential
824	-0.435418	gained	nonEssential
825	-0.435418	lost	nonEssential
826	-0.0776172	gained	nonEssential
827	-0.0776172	lost	nonEssential
828	0.291412	gained	nonEssential
829	0.291412	lost	nonEssential
830	-0.31177	gained	nonEssential
831	-0.31177	lost	nonEssential
832	0.310564	gained	nonEssential
833	0.310564	lost	nonEssential
834	-0.480557	gained	nonEssential
835	-0.480557	lost	nonEssential
836	-0.212729	gained	nonEssential
837	-0.212729	lost	nonEssential
838	-0.342194	gained	nonEssential
839	-0.342194	lost	nonEssential
840	0.109769	gained	nonEssential
841	0.109769	lost	nonEssential
842	0.249358	gained	nonEssential
843	0.249358	lost	nonEssential
844	0.0883396	gained	nonEssential
845	0.0883396	lost	nonEssential
846	-0.22512	gained	nonEssential
847	-0.22512	lost	nonEssential
848	0.105204	gained	nonEssential
849	0.105204	lost	nonEssential
850	0.0530482	gained	nonEssential
851	0.0530482	lost	nonEssential
852	-0.320547	gained	nonEssential
853	-0.320547	lost	nonEssential
854	0.382963	gained	nonEssential
855	0.382963	lost	nonEssential
856	-0.0356055	gained	nonEssential
857	-0.0356055	lost	nonEssential
858	0.213629	gained	nonEssential
859	0.213629	lost	nonEssential
860	-0.491655	gained	nonEssential
861	-0.491655	lost	nonEssential
862	0.476773	gained	nonEssential
863	0.476773	lost	nonEssential
864	-0.459464	gained	nonEssential
865	-0.459464	lost	nonEssential
866	-0.635131	gained	nonEssential
867	-0.635131	lost	nonEssential
868	0.0874693	gained	nonEssential
869	0.0874693	lost	nonEssential
870	-0.282622	gained	nonEssential
871	-0.282622	lost	nonEssential
872	0.032886	gained	nonEssential
873	0.032886	lost	nonEssential
874	-0.285421	gained	nonEssential
875	-0.285421	lost	nonEssential
876	-0.208983	gained	nonEssential
877	-0.208983	lost	nonEssential
878	-0.789706	gained	nonEssential
879	-0.789706	lost	nonEssential
880	-0.0240787	gained	nonEssential
881	-0.0240787	lost	nonEssential
882	1.70396	gained	nonEssential
883	1.70396	lost	nonEssential
884	0.046622	gained	nonEssential
885	0.046622	lost	nonEssential
886	0.00304255	gained	nonEssential
887	0.00304255	lost	nonEssential
888	-0.178982	gained	nonEssential
889	-0.178982	lost	nonEssential
890	0.192407	gained	nonEssential
891	0.192407	lost	nonEssential
892	0.257078	gained	nonEssential
893	0.257078	lost	nonEssential
894	-0.275475	gained	nonEssential
895	-0.275475	lost	nonEssential
896	0.384423	gained	nonEssential
897	0.384423	lost	nonEssential
898	-0.28552	gained	nonEssential
899	-0.28552	lost	nonEssential
900	0.287047	gained	nonEssential
901	0.287047	lost	nonEssential
902	0.467203	gained	nonEssential
903	0.467203	lost	nonEssential
904	0.103423	gained	nonEssential
905	0.103423	lost	nonEssential
906	0.675026	gained	nonEssential
907	0.675026	lost	nonEssential
908	0.135858	gained	nonEssential
909	0.135858	lost	nonEssential
910	-0.358264	gained	nonEssential
911	-0.358264	lost	nonEssential
912	0.141187	gained	nonEssential
913	0.141187	lost	nonEssential
914	-0.23145	gained	nonEssential
915	-0.23145	lost	nonEssential
916	-0.240915	gained	nonEssential
917	-0.240915	lost	nonEssential
918	-0.0898251	gained	nonEssential
919	-0.0898251	lost	nonEssential
920	0.232889	gained	nonEssential
921	0.232889	lost	nonEssential
922	-0.214323	gained	nonEssential
923	-0.214323	lost	nonEssential
924	0.0697728	gained	nonEssential
925	0.0697728	lost	nonEssential
926	0.02292	gained	nonEssential
927	0.02292	lost	nonEssential
928	0.0863573	gained	nonEssential
929	0.0863573	lost	nonEssential
930	-0.20009	gained	nonEssential
931	-0.20009	lost	nonEssential
932	0.0425075	gained	nonEssential
933	0.0425075	lost	nonEssential
934	0.382782	gained	nonEssential
935	0.382782	lost	nonEssential
936	-0.0199831	gained	nonEssential
937	-0.0199831	lost	nonEssential
938	0.309934	gained	nonEssential
939	0.309934	lost	nonEssential
940	-0.131601	gained	nonEssential
941	-0.131601	lost	nonEssential
942	-0.0544437	gained	nonEssential
943	-0.0544437	lost	nonEssential
944	-0.399655	gained	nonEssential
945	-0.399655	lost	nonEssential
946	-0.584056	gained	nonEssential
947	-0.584056	lost	nonEssential
948	-0.476271	gained	nonEssential
949	-0.476271	lost	nonEssential
950	-0.159506	gained	nonEssential
951	-0.159506	lost	nonEssential
952	0.497412	gained	nonEssential
953	0.497412	lost	nonEssential
954	-0.0885173	gained	nonEssential
955	-0.0885173	lost	nonEssential
956	-0.14801	gained	nonEssential
957	-0.14801	lost	nonEssential
958	0.0975487	gained	nonEssential
959	0.0975487	lost	nonEssential
960	-0.499927	gained	nonEssential
961	-0.499927	lost	nonEssential
962	-0.30128	gained	nonEssential
963	-0.30128	lost	nonEssential
964	0.134774	gained	nonEssential
965	0.134774	lost	nonEssential
966	0.00138099	gained	nonEssential
967	0.00138099	lost	nonEssential
968	-0.153305	gained	nonEssential
969	-0.153305	lost	nonEssential
970	-0.385217	gained	nonEssential
971	-0.385217	lost	nonEssential
972	0.251459	gained	nonEssential
973	0.251459	lost	nonEssential
974	0.0366991	gained	nonEssential
975	0.0366991	lost	nonEssential
976	-0.00672324	gained	nonEssential
977	-0.00672324	lost	nonEssential
978	-0.18536	gained	nonEssential
979	-0.18536	lost	nonEssential
980	-0.12991	gained	nonEssential
981	-0.12991	lost	nonEssential
982	0.229033	gained	nonEssential
983	0.229033	lost	nonEssential
984	-0.371044	gained	nonEssential
985	-0.371044	lost	nonEssential
986	0.295587	gained	nonEssential
987	0.295587	lost	nonEssential
988	-0.251342	gained	nonEssential
989	-0.251342	lost	nonEssential
990	-0.135614	gained	nonEssential
991	-0.135614	lost	nonEssential
992	-0.159246	gained	nonEssential
993	-0.159246	lost	nonEssential
994	-0.0564469	gained	nonEssential
995	-0.0564469	lost	nonEssential
996	-0.087545	gained	nonEssential
997	-0.087545	lost	nonEssential
998	0.129567	gained	nonEssential
999	0.129567	lost	nonEssential
1000	0.117291	gained	nonEssential
1001	0.117291	lost	nonEssential
1002	-0.460881	gained	nonEssential
1003	-0.460881	lost	nonEssential
1004	0.05641	gained	nonEssential
1005	0.05641	lost	nonEssential
1006	-0.302066	gained	nonEssential
1007	-0.302066	lost	nonEssential
1008	0.148895	gained	nonEssential
1009	0.148895	lost	nonEssential
1010	0.30569	gained	nonEssential
1011	0.30569	lost	nonEssential
1012	-0.211381	gained	nonEssential
1013	-0.211381	lost	nonEssential
1014	0.0609201	gained	nonEssential
1015	0.0609201	lost	nonEssential
1016	-0.220212	gained	nonEssential
1017	-0.220212	lost	nonEssential
1018	0.103597	gained	nonEssential
1019	0.103597	lost	nonEssential
1020	0.0594375	gained	nonEssential
1021	0.0594375	lost	nonEssential
1022	-0.0898963	gained	nonEssential
1023	-0.0898963	lost	nonEssential
1024	-0.888183	gained	nonEssential
1025	-0.888183	lost	nonEssential
1026	0.0897751	gained	nonEssential
1027	0.0897751	lost	nonEssential
1028	-0.110212	gained	nonEssential
1029	-0.110212	lost	nonEssential
1030	0.0770663	gained	nonEssential
1031	0.0770663	lost	nonEssential
1032	0.254881	gained	nonEssential
1033	0.254881	lost	nonEssential
1034	0.381157	gained	nonEssential
1035	0.381157	lost	nonEssential
1036	-0.168626	gained	nonEssential
1037	-0.168626	lost	nonEssential
1038	-0.396899	gained	nonEssential
1039	-0.396899	lost	nonEssential
1040	0.216244	gained	nonEssential
1041	0.216244	lost	nonEssential
1042	-0.105201	gained	nonEssential
1043	-0.105201	lost	nonEssential
1044	0.18612	gained	nonEssential
1045	0.18612	lost	nonEssential
1046	-0.201054	gained	nonEssential
1047	-0.201054	lost	nonEssential
1048	0.00828716	gained	nonEssential
1049	0.00828716	lost	nonEssential
1050	0.734492	gained	nonEssential
1051	0.734492	lost	nonEssential
1052	0.111532	gained	nonEssential
1053	0.111532	lost	nonEssential
1054	-0.0885816	gained	nonEssential
1055	-0.0885816	lost	nonEssential
1056	0.247024	gained	nonEssential
1057	0.247024	lost	nonEssential
1058	-0.461188	gained	nonEssential
1059	-0.461188	lost	nonEssential
1060	-0.172919	gained	nonEssential
1061	-0.172919	lost	nonEssential
1062	-0.318214	gained	nonEssential
1063	-0.318214	lost	nonEssential
1064	0.0159198	gained	nonEssential
1065	0.0159198	lost	nonEssential
1066	0.0297689	gained	nonEssential
1067	0.0297689	lost	nonEssential
1068	0.295524	gained	nonEssential
1069	0.295524	lost	nonEssential
1070	-0.438831	gained	nonEssential
1071	-0.438831	lost	nonEssential
1072	0.03834	gained	nonEssential
1073	0.03834	lost	nonEssential
1074	0.466773	gained	nonEssential
1075	0.466773	lost	nonEssential
1076	-0.609722	gained	nonEssential
1077	-0.609722	lost	nonEssential
1078	-0.619704	gained	nonEssential
1079	-0.619704	lost	nonEssential
1080	0.0487683	gained	nonEssential
1081	0.0487683	lost	nonEssential
1082	0.0514086	gained	nonEssential
1083	0.0514086	lost	nonEssential
1084	-0.473026	gained	nonEssential
1085	-0.473026	lost	nonEssential
1086	0.119526	gained	nonEssential
1087	0.119526	lost	nonEssential
1088	0.252368	gained	nonEssential
1089	0.252368	lost	nonEssential
1090	0.213991	gained	nonEssential
1091	0.213991	lost	nonEssential
1092	-0.0614411	gained	nonEssential
1093	-0.0614411	lost	nonEssential
1094	-0.27796	gained	nonEssential
1095	-0.27796	lost	nonEssential
1096	-0.099839	gained	nonEssential
1097	-0.099839	lost	nonEssential
1098	-0.480284	gained	nonEssential
1099	-0.480284	lost	nonEssential
1100	-0.0742935	gained	nonEssential
1101	-0.0742935	lost	nonEssential
1102	0.168337	gained	nonEssential
1103	0.168337	lost	nonEssential
1104	-0.409356	gained	nonEssential
1105	-0.409356	lost	nonEssential
1106	0.0923665	gained	nonEssential
1107	0.0923665	lost	nonEssential
1108	-0.131421	gained	nonEssential
1109	-0.131421	lost	nonEssential
1110	-0.442638	gained	nonEssential
1111	-0.442638	lost	nonEssential
1112	-0.0109935	gained	nonEssential
1113	-0.0109935	lost	nonEssential
1114	0.115271	gained	nonEssential
1115	0.115271	lost	nonEssential
1116	0.362433	gained	nonEssential
1117	0.362433	lost	nonEssential
1118	-0.397245	gained	nonEssential
1119	-0.397245	lost	nonEssential
1120	-0.143976	gained	nonEssential
1121	-0.143976	lost	nonEssential
1122	0.163243	gained	nonEssential
1123	0.163243	lost	nonEssential
1124	-0.418899	gained	nonEssential
1125	-0.418899	lost	nonEssential
1126	0.052994	gained	nonEssential
1127	0.052994	lost	nonEssential
1128	0.0772525	gained	nonEssential
1129	0.0772525	lost	nonEssential
1130	-0.0739549	gained	nonEssential
1131	-0.0739549	lost	nonEssential
1132	-0.246414	gained	nonEssential
1133	-0.246414	lost	nonEssential
1134	-0.260705	gained	nonEssential
1135	-0.260705	lost	nonEssential
1136	0.24165	gained	nonEssential
1137	0.24165	lost	nonEssential
1138	-0.68323	gained	nonEssential
1139	-0.68323	lost	nonEssential
1140	-0.196573	gained	nonEssential
1141	-0.196573	lost	nonEssential
1142	-0.37325	gained	nonEssential
1143	-0.37325	lost	nonEssential
1144	-0.26353	gained	nonEssential
1145	-0.26353	lost	nonEssential
1146	0.302081	gained	nonEssential
1147	0.302081	lost	nonEssential
1148	-0.110415	gained	nonEssential
1149	-0.110415	lost	nonEssential
1150	0.0992484	gained	nonEssential
1151	0.0992484	lost	nonEssential
1152	0.0455271	gained	nonEssential
1153	0.0455271	lost	nonEssential
1154	0.0196345	gained	nonEssential
1155	0.0196345	lost	nonEssential
1156	0.143111	gained	nonEssential
1157	0.143111	lost	nonEssential
1158	0.918482	gained	nonEssential
1159	0.918482	lost	nonEssential
1160	0.219061	gained	nonEssential
1161	0.219061	lost	nonEssential
1162	0.0547076	gained	nonEssential
1163	0.0547076	lost	nonEssential
1164	0.0273465	gained	nonEssential
1165	0.0273465	lost	nonEssential
1166	-0.367711	gained	nonEssential
1167	-0.367711	lost	nonEssential
1168	0.108754	gained	nonEssential
1169	0.108754	lost	nonEssential
1170	-0.231756	gained	nonEssential
1171	-0.231756	lost	nonEssential
1172	-0.469578	gained	nonEssential
1173	-0.469578	lost	nonEssential
1174	-0.193653	gained	nonEssential
1175	-0.193653	lost	nonEssential
1176	-0.371277	gained	nonEssential
1177	-0.371277	lost	nonEssential
1178	-0.190232	gained	nonEssential
1179	-0.190232	lost	nonEssential
1180	-0.449063	gained	nonEssential
1181	-0.449063	lost	nonEssential
1182	0.284642	gained	nonEssential
1183	0.284642	lost	nonEssential
1184	-0.193595	gained	nonEssential
1185	-0.193595	lost	nonEssential
1186	0.0375573	gained	nonEssential
1187	0.0375573	lost	nonEssential
1188	0.0598141	gained	nonEssential
1189	0.0598141	lost	nonEssential
1190	0.111746	gained	nonEssential
1191	0.111746	lost	nonEssential
1192	0.095395	gained	nonEssential
1193	0.095395	lost	nonEssential
1194	-0.337168	gained	nonEssential
1195	-0.337168	lost	nonEssential
1196	0.199676	gained	nonEssential
1197	0.199676	lost	nonEssential
1198	-0.0552007	gained	nonEssential
1199	-0.0552007	lost	nonEssential
1200	-0.160716	gained	nonEssential
1201	-0.160716	lost	nonEssential
1202	-0.461798	gained	nonEssential
1203	-0.461798	lost	nonEssential
1204	0.232937	gained	nonEssential
1205	0.232937	lost	nonEssential
1206	-0.41193	gained	nonEssential
1207	-0.41193	lost	nonEssential
1208	-0.372879	gained	nonEssential
1209	-0.372879	lost	nonEssential
1210	0.0222211	gained	nonEssential
1211	0.0222211	lost	nonEssential
1212	-0.0312617	gained	nonEssential
1213	-0.0312617	lost	nonEssential
1214	0.361151	gained	nonEssential
1215	0.361151	lost	nonEssential
1216	0.116967	gained	nonEssential
1217	0.116967	lost	nonEssential
1218	0.124634	gained	nonEssential
1219	0.124634	lost	nonEssential
1220	-0.0414182	gained	nonEssential
1221	-0.0414182	lost	nonEssential
1222	0.431197	gained	nonEssential
1223	0.431197	lost	nonEssential
1224	-0.469477	gained	nonEssential
1225	-0.469477	lost	nonEssential
1226	-0.252007	gained	nonEssential
1227	-0.252007	lost	nonEssential
1228	0.452164	gained	nonEssential
1229	0.452164	lost	nonEssential
1230	-0.350643	gained	nonEssential
1231	-0.350643	lost	nonEssential
1232	-0.288306	gained	nonEssential
1233	-0.288306	lost	nonEssential
1234	-0.00736282	gained	nonEssential
1235	-0.00736282	lost	nonEssential
1236	0.458348	gained	nonEssential
1237	0.458348	lost	nonEssential
1238	-0.0859805	gained	nonEssential
1239	-0.0859805	lost	nonEssential
1240	-0.600121	gained	nonEssential
1241	-0.600121	lost	nonEssential
1242	0.0100484	gained	nonEssential
1243	0.0100484	lost	nonEssential
1244	-0.134068	gained	nonEssential
1245	-0.134068	lost	nonEssential
1246	-0.104188	gained	nonEssential
1247	-0.104188	lost	nonEssential
1248	0.0637756	gained	nonEssential
1249	0.0637756	lost	nonEssential
1250	-0.127148	gained	nonEssential
1251	-0.127148	lost	nonEssential
1252	0.271495	gained	nonEssential
1253	0.271495	lost	nonEssential
1254	0.109252	gained	nonEssential
1255	0.109252	lost	nonEssential
1256	-0.00827459	gained	nonEssential
1257	-0.00827459	lost	nonEssential
1258	-0.0383446	gained	nonEssential
1259	-0.0383446	lost	nonEssential
1260	0.481524	gained	nonEssential
1261	0.481524	lost	nonEssential
1262	0.0308061	gained	nonEssential
1263	0.0308061	lost	nonEssential
1264	0.405541	gained	nonEssential
1265	0.405541	lost	nonEssential
1266	0.0921535	gained	nonEssential
1267	0.0921535	lost	nonEssential
1268	0.377293	gained	nonEssential
1269	0.377293	lost	nonEssential
1270	-0.200254	gained	nonEssential
1271	-0.200254	lost	nonEssential
1272	-0.639537	gained	nonEssential
1273	-0.639537	lost	nonEssential
1274	0.558709	gained	nonEssential
1275	0.558709	lost	nonEssential
1276	-0.425302	gained	nonEssential
1277	-0.425302	lost	nonEssential
1278	0.352246	gained	nonEssential
1279	0.352246	lost	nonEssential
1280	0.171518	gained	nonEssential
1281	0.171518	lost	nonEssential
1282	-0.478226	gained	nonEssential
1283	-0.478226	lost	nonEssential
1284	0.37625	gained	nonEssential
1285	0.37625	lost	nonEssential
1286	0.300942	gained	nonEssential
1287	0.300942	lost	nonEssential
1288	0.158007	gained	nonEssential
1289	0.158007	lost	nonEssential
1290	-0.353113	gained	nonEssential
1291	-0.353113	lost	nonEssential
1292	-0.158067	gained	nonEssential
1293	-0.158067	lost	nonEssential
1294	-0.0199763	gained	nonEssential
1295	-0.0199763	lost	nonEssential
1296	0.184495	gained	nonEssential
1297	0.184495	lost	nonEssential
1298	0.0608115	gained	nonEssential
1299	0.0608115	lost	nonEssential
1300	0.155394	gained	nonEssential
1301	0.155394	lost	nonEssential
1302	-0.168276	gained	nonEssential
1303	-0.168276	lost	nonEssential
1304	-0.499833	gained	nonEssential
1305	-0.499833	lost	nonEssential
1306	0.134128	gained	nonEssential
1307	0.134128	lost	nonEssential
1308	0.0682726	gained	nonEssential
1309	0.0682726	lost	nonEssential
1310	0.047957	gained	nonEssential
1311	0.047957	lost	nonEssential
1312	0.236961	gained	nonEssential
1313	0.236961	lost	nonEssential
1314	-0.396319	gained	nonEssential
1315	-0.396319	lost	nonEssential
1316	-0.614284	gained	nonEssential
1317	-0.614284	lost	nonEssential
1318	-0.400097	gained	nonEssential
1319	-0.400097	lost	nonEssential
1320	0.371115	gained	nonEssential
1321	0.371115	lost	nonEssential
1322	-0.0375571	gained	nonEssential
1323	-0.0375571	lost	nonEssential
1324	0.064428	gained	nonEssential
1325	0.064428	lost	nonEssential
1326	0.141539	gained	nonEssential
1327	0.141539	lost	nonEssential
1328	-0.38523	gained	nonEssential
1329	-0.38523	lost	nonEssential
1330	0.199435	gained	nonEssential
1331	0.199435	lost	nonEssential
1332	0.0154987	gained	nonEssential
1333	0.0154987	lost	nonEssential
1334	0.0920254	gained	nonEssential
1335	0.0920254	lost	nonEssential
1336	-0.550819	gained	nonEssential
1337	-0.550819	lost	nonEssential
1338	0.295422	gained	nonEssential
1339	0.295422	lost	nonEssential
1340	0.396309	gained	nonEssential
1341	0.396309	lost	nonEssential
1342	-0.460077	gained	nonEssential
1343	-0.460077	lost	nonEssential
1344	0.0772389	gained	nonEssential
1345	0.0772389	lost	nonEssential
1346	-0.413261	gained	nonEssential
1347	-0.413261	lost	nonEssential
1348	0.0410263	gained	nonEssential
1349	0.0410263	lost	nonEssential
1350	-0.899659	gained	nonEssential
1351	-0.899659	lost	nonEssential
1352	-0.0604486	gained	nonEssential
1353	-0.0604486	lost	nonEssential
1354	0.182943	gained	nonEssential
1355	0.182943	lost	nonEssential
1356	0.0609215	gained	nonEssential
1357	0.0609215	lost	nonEssential
1358	0.0127867	gained	nonEssential
1359	0.0127867	lost	nonEssential
1360	0.111959	gained	nonEssential
1361	0.111959	lost	nonEssential
1362	-0.0816508	gained	nonEssential
1363	-0.0816508	lost	nonEssential
1364	0.201299	gained	nonEssential
1365	0.201299	lost	nonEssential
1366	0.0891515	gained	nonEssential
1367	0.0891515	lost	nonEssential
1368	-0.0972452	gained	nonEssential
1369	-0.0972452	lost	nonEssential
1370	-0.0853691	gained	nonEssential
1371	-0.0853691	lost	nonEssential
1372	-0.229338	gained	nonEssential
1373	-0.229338	lost	nonEssential
1374	0.129764	gained	nonEssential
1375	0.129764	lost	nonEssential
1376	-0.0802819	gained	nonEssential
1377	-0.0802819	lost	nonEssential
1378	0.0214642	gained	nonEssential
1379	0.0214642	lost	nonEssential
1380	0.0604089	gained	nonEssential
1381	0.0604089	lost	nonEssential
1382	0.192407	gained	nonEssential
1383	0.192407	lost	nonEssential
1384	-0.4897	gained	nonEssential
1385	-0.4897	lost	nonEssential
1386	-0.143286	gained	nonEssential
1387	-0.143286	lost	nonEssential
1388	-0.0845693	gained	nonEssential
1389	-0.0845693	lost	nonEssential
1390	0.145901	gained	nonEssential
1391	0.145901	lost	nonEssential
1392	-0.312798	gained	nonEssential
1393	-0.312798	lost	nonEssential
1394	-0.266448	gained	nonEssential
1395	-0.266448	lost	nonEssential
1396	0.194287	gained	nonEssential
1397	0.194287	lost	nonEssential
1398	-0.215263	gained	nonEssential
1399	-0.215263	lost	nonEssential
1400	1.17235	gained	nonEssential
1401	1.17235	lost	nonEssential
1402	-0.304075	gained	nonEssential
1403	-0.304075	lost	nonEssential
1404	-0.49405	gained	nonEssential
1405	-0.49405	lost	nonEssential
1406	-0.616316	gained	nonEssential
1407	-0.616316	lost	nonEssential
1408	0.163482	gained	nonEssential
1409	0.163482	lost	nonEssential
1410	-0.359187	gained	nonEssential
1411	-0.359187	lost	nonEssential
1412	-1.41651	gained	nonEssential
1413	-1.41651	lost	nonEssential
1414	-0.17916	gained	nonEssential
1415	-0.17916	lost	nonEssential
1416	-0.00391515	gained	nonEssential
1417	-0.00391515	lost	nonEssential
1418	-0.264599	gained	nonEssential
1419	-0.264599	lost	nonEssential
1420	-0.0269758	gained	nonEssential
1421	-0.0269758	lost	nonEssential
1422	0.650644	gained	nonEssential
1423	0.650644	lost	nonEssential
1424	-0.214388	gained	nonEssential
1425	-0.214388	lost	nonEssential
1426	-0.25208	gained	nonEssential
1427	-0.25208	lost	nonEssential
1428	-0.245579	gained	nonEssential
1429	-0.245579	lost	nonEssential
1430	-0.429209	gained	nonEssential
1431	-0.429209	lost	nonEssential
1432	-0.0654178	gained	nonEssential
1433	-0.0654178	lost	nonEssential
1434	0.283604	gained	nonEssential
1435	0.283604	lost	nonEssential
1436	0.048781	gained	nonEssential
1437	0.048781	lost	nonEssential
1438	-0.285162	gained	nonEssential
1439	-0.285162	lost	nonEssential
1440	-0.0162577	gained	nonEssential
1441	-0.0162577	lost	nonEssential
1442	-0.0604943	gained	nonEssential
1443	-0.0604943	lost	nonEssential
1444	-0.00269592	gained	nonEssential
1445	-0.00269592	lost	nonEssential
1446	0.296694	gained	nonEssential
1447	0.296694	lost	nonEssential
1448	0.099897	gained	nonEssential
1449	0.099897	lost	nonEssential
1450	-0.340839	gained	nonEssential
1451	-0.340839	lost	nonEssential
1452	-0.526071	gained	nonEssential
1453	-0.526071	lost	nonEssential
1454	-0.459351	gained	nonEssential
1455	-0.459351	lost	nonEssential
1456	-0.180994	gained	nonEssential
1457	-0.180994	lost	nonEssential
1458	0.157356	gained	nonEssential
1459	0.157356	lost	nonEssential
1460	0.257047	gained	nonEssential
1461	0.257047	lost	nonEssential
1462	-0.207352	gained	nonEssential
1463	-0.207352	lost	nonEssential
1464	0.33025	gained	nonEssential
1465	0.33025	lost	nonEssential
1466	-0.612254	gained	nonEssential
1467	-0.612254	lost	nonEssential
1468	0.0680612	gained	nonEssential
1469	0.0680612	lost	nonEssential
1470	0.160276	gained	nonEssential
1471	0.160276	lost	nonEssential
1472	-0.335642	gained	nonEssential
1473	-0.335642	lost	nonEssential
1474	-0.525472	gained	nonEssential
1475	-0.525472	lost	nonEssential
1476	-0.138221	gained	nonEssential
1477	-0.138221	lost	nonEssential
1478	-0.425495	gained	nonEssential
1479	-0.425495	lost	nonEssential
1480	0.424031	gained	nonEssential
1481	0.424031	lost	nonEssential
1482	0.493618	gained	nonEssential
1483	0.493618	lost	nonEssential
1484	0.093044	gained	nonEssential
1485	0.093044	lost	nonEssential
1486	-0.137187	gained	nonEssential
1487	-0.137187	lost	nonEssential
1488	0.389819	gained	nonEssential
1489	0.389819	lost	nonEssential
1490	-0.20778	gained	nonEssential
1491	-0.20778	lost	nonEssential
1492	-0.128013	gained	nonEssential
1493	-0.128013	lost	nonEssential
1494	0.0318221	gained	nonEssential
1495	0.0318221	lost	nonEssential
1496	0.176738	gained	nonEssential
1497	0.176738	lost	nonEssential
1498	0.00501622	gained	nonEssential
1499	0.00501622	lost	nonEssential
1500	-0.325067	gained	nonEssential
1501	-0.325067	lost	nonEssential
1502	0.0258098	gained	nonEssential
1503	0.0258098	lost	nonEssential
1504	0.455319	gained	nonEssential
1505	0.455319	lost	nonEssential
1506	-1.10525	gained	nonEssential
1507	-1.10525	lost	nonEssential
1508	-0.0441419	gained	nonEssential
1509	-0.0441419	lost	nonEssential
1510	-0.586197	gained	nonEssential
1511	-0.586197	lost	nonEssential
1512	0.493311	gained	nonEssential
1513	0.493311	lost	nonEssential
1514	-0.0253285	gained	nonEssential
1515	-0.0253285	lost	nonEssential
1516	-0.351756	gained	nonEssential
1517	-0.351756	lost	nonEssential
1518	1.26638	gained	nonEssential
1519	1.26638	lost	nonEssential
1520	-0.537197	gained	nonEssential
1521	-0.537197	lost	nonEssential
1522	-0.2828	gained	nonEssential
1523	-0.2828	lost	nonEssential
1524	0.356528	gained	nonEssential
1525	0.356528	lost	nonEssential
1526	0.260512	gained	nonEssential
1527	0.260512	lost	nonEssential
1528	-0.255034	gained	nonEssential
1529	-0.255034	lost	nonEssential
1530	-0.263387	gained	nonEssential
1531	-0.263387	lost	nonEssential
1532	0.00191688	gained	nonEssential
1533	0.00191688	lost	nonEssential
1534	0.00416363	gained	nonEssential
1535	0.00416363	lost	nonEssential
1536	-0.0254474	gained	nonEssential
1537	-0.0254474	lost	nonEssential
1538	-0.201124	gained	nonEssential
1539	-0.201124	lost	nonEssential
1540	0.0562779	gained	nonEssential
1541	0.0562779	lost	nonEssential
1542	0.223399	gained	nonEssential
1543	0.223399	lost	nonEssential
1544	-0.619406	gained	nonEssential
1545	-0.619406	lost	nonEssential
1546	0.273317	gained	nonEssential
1547	0.273317	lost	nonEssential
1548	-0.44908	gained	nonEssential
1549	-0.44908	lost	nonEssential
1550	-0.151423	gained	nonEssential
1551	-0.151423	lost	nonEssential
1552	0.607599	gained	nonEssential
1553	0.607599	lost	nonEssential
1554	0.08894	gained	nonEssential
1555	0.08894	lost	nonEssential
1556	-0.313476	gained	nonEssential
1557	-0.313476	lost	nonEssential
1558	0.0896276	gained	nonEssential
1559	0.0896276	lost	nonEssential
1560	-0.568499	gained	nonEssential
1561	-0.568499	lost	nonEssential
1562	0.198253	gained	nonEssential
1563	0.198253	lost	nonEssential
1564	0.0407006	gained	nonEssential
1565	0.0407006	lost	nonEssential
1566	-0.303571	gained	nonEssential
1567	-0.303571	lost	nonEssential
1568	0.0687968	gained	nonEssential
1569	0.0687968	lost	nonEssential
1570	-0.336588	gained	nonEssential
1571	-0.336588	lost	nonEssential
1572	-0.245581	gained	nonEssential
1573	-0.245581	lost	nonEssential
1574	0.105319	gained	nonEssential
1575	0.105319	lost	nonEssential
1576	0.0174591	gained	nonEssential
1577	0.0174591	lost	nonEssential
1578	-0.394153	gained	nonEssential
1579	-0.394153	lost	nonEssential
1580	0.152003	gained	nonEssential
1581	0.152003	lost	nonEssential
1582	0.20978	gained	nonEssential
1583	0.20978	lost	nonEssential
1584	-0.249368	gained	nonEssential
1585	-0.249368	lost	nonEssential
1586	-0.0276572	gained	nonEssential
1587	-0.0276572	lost	nonEssential
1588	0.00870391	gained	nonEssential
1589	0.00870391	lost	nonEssential
1590	-0.249578	gained	nonEssential
1591	-0.249578	lost	nonEssential
1592	-0.226607	gained	nonEssential
1593	-0.226607	lost	nonEssential
1594	-0.47759	gained	nonEssential
1595	-0.47759	lost	nonEssential
1596	-0.0998375	gained	nonEssential
1597	-0.0998375	lost	nonEssential
1598	0.325146	gained	nonEssential
1599	0.325146	lost	nonEssential
1600	-0.00781765	gained	nonEssential
1601	-0.00781765	lost	nonEssential
1602	0.00731988	gained	nonEssential
1603	0.00731988	lost	nonEssential
1604	-0.242433	gained	nonEssential
1605	-0.242433	lost	nonEssential
1606	-0.122023	gained	nonEssential
1607	-0.122023	lost	nonEssential
1608	0.181524	gained	nonEssential
1609	0.181524	lost	nonEssential
1610	0.187847	gained	nonEssential
1611	0.187847	lost	nonEssential
1612	-0.112627	gained	nonEssential
1613	-0.112627	lost	nonEssential
1614	-0.330573	gained	nonEssential
1615	-0.330573	lost	nonEssential
1616	-0.0408225	gained	nonEssential
1617	-0.0408225	lost	nonEssential
1618	0.346471	gained	nonEssential
1619	0.346471	lost	nonEssential
1620	0.0508917	gained	nonEssential
1621	0.0508917	lost	nonEssential
1622	-0.0132544	gained	nonEssential
1623	-0.0132544	lost	nonEssential
1624	-0.7232	gained	nonEssential
1625	-0.7232	lost	nonEssential
1626	-0.0433933	gained	nonEssential
1627	-0.0433933	lost	nonEssential
1628	-0.0126625	gained	nonEssential
1629	-0.0126625	lost	nonEssential
1630	-0.442528	gained	nonEssential
1631	-0.442528	lost	nonEssential
1632	-0.298443	gained	nonEssential
1633	-0.298443	lost	nonEssential
1634	-0.268516	gained	nonEssential
1635	-0.268516	lost	nonEssential
1636	-0.165131	gained	nonEssential
1637	-0.165131	lost	nonEssential
1638	0.0250185	gained	nonEssential
1639	0.0250185	lost	nonEssential
1640	-0.654758	gained	nonEssential
1641	-0.654758	lost	nonEssential
1642	-0.120132	gained	nonEssential
1643	-0.120132	lost	nonEssential
1644	0.11134	gained	nonEssential
1645	0.11134	lost	nonEssential
1646	-0.000162109	gained	nonEssential
1647	-0.000162109	lost	nonEssential
1648	0.00513498	gained	nonEssential
1649	0.00513498	lost	nonEssential
1650	0.20606	gained	nonEssential
1651	0.20606	lost	nonEssential
1652	-0.0371094	gained	nonEssential
1653	-0.0371094	lost	nonEssential
1654	-0.0334823	gained	nonEssential
1655	-0.0334823	lost	nonEssential
1656	0.248127	gained	nonEssential
1657	0.248127	lost	nonEssential
1658	0.11827	gained	nonEssential
1659	0.11827	lost	nonEssential
1660	-0.0841561	gained	nonEssential
1661	-0.0841561	lost	nonEssential
1662	-0.295741	gained	nonEssential
1663	-0.295741	lost	nonEssential
1664	0.450965	gained	nonEssential
1665	0.450965	lost	nonEssential
1666	0.27302	gained	nonEssential
1667	0.27302	lost	nonEssential
1668	-0.369053	gained	nonEssential
1669	-0.369053	lost	nonEssential
1670	0.0195699	gained	nonEssential
1671	0.0195699	lost	nonEssential
1672	0.22307	gained	nonEssential
1673	0.22307	lost	nonEssential
1674	-0.137316	gained	nonEssential
1675	-0.137316	lost	nonEssential
1676	0.0945261	gained	nonEssential
1677	0.0945261	lost	nonEssential
1678	0.102909	gained	nonEssential
1679	0.102909	lost	nonEssential
1680	0.0529984	gained	nonEssential
1681	0.0529984	lost	nonEssential
1682	0.0207733	gained	nonEssential
1683	0.0207733	lost	nonEssential
1684	0.179082	gained	nonEssential
1685	0.179082	lost	nonEssential
1686	0.0600907	gained	nonEssential
1687	0.0600907	lost	nonEssential
1688	-0.698939	gained	nonEssential
1689	-0.698939	lost	nonEssential
1690	0.177609	gained	nonEssential
1691	0.177609	lost	nonEssential
1692	-0.163212	gained	nonEssential
1693	-0.163212	lost	nonEssential
1694	-0.249408	gained	nonEssential
1695	-0.249408	lost	nonEssential
1696	-0.0761902	gained	nonEssential
1697	-0.0761902	lost	nonEssential
1698	-0.49548	gained	nonEssential
1699	-0.49548	lost	nonEssential
1700	-0.161629	gained	nonEssential
1701	-0.161629	lost	nonEssential
1702	-0.231748	gained	nonEssential
1703	-0.231748	lost	nonEssential
1704	0.0434757	gained	nonEssential
1705	0.0434757	lost	nonEssential
1706	0.144086	gained	nonEssential
1707	0.144086	lost	nonEssential
1708	0.0913369	gained	nonEssential
1709	0.0913369	lost	nonEssential
1710	-0.378997	gained	nonEssential
1711	-0.378997	lost	nonEssential
1712	-0.044384	gained	nonEssential
1713	-0.044384	lost	nonEssential
1714	-0.305022	gained	nonEssential
1715	-0.305022	lost	nonEssential
1716	0.0422834	gained	nonEssential
1717	0.0422834	lost	nonEssential
1718	-0.0679653	gained	nonEssential
1719	-0.0679653	lost	nonEssential
1720	-0.364749	gained	nonEssential
1721	-0.364749	lost	nonEssential
1722	0.506105	gained	nonEssential
1723	0.506105	lost	nonEssential
1724	-0.198006	gained	nonEssential
1725	-0.198006	lost	nonEssential
1726	0.203224	gained	nonEssential
1727	0.203224	lost	nonEssential
1728	0.110943	gained	nonEssential
1729	0.110943	lost	nonEssential
1730	0.389152	gained	nonEssential
1731	0.389152	lost	nonEssential
1732	-0.678005	gained	nonEssential
1733	-0.678005	lost	nonEssential
1734	-0.404822	gained	nonEssential
1735	-0.404822	lost	nonEssential
1736	0.25376	gained	nonEssential
1737	0.25376	lost	nonEssential
1738	0.514379	gained	nonEssential
1739	0.514379	lost	nonEssential
1740	-0.388208	gained	nonEssential
1741	-0.388208	lost	nonEssential
1742	-0.404375	gained	nonEssential
1743	-0.404375	lost	nonEssential
1744	0.209391	gained	nonEssential
1745	0.209391	lost	nonEssential
1746	-0.315567	gained	nonEssential
1747	-0.315567	lost	nonEssential
1748	0.44911	gained	nonEssential
1749	0.44911	lost	nonEssential
1750	0.467203	gained	nonEssential
1751	0.467203	lost	nonEssential
1752	-0.330776	gained	nonEssential
1753	-0.330776	lost	nonEssential
1754	-0.193938	gained	nonEssential
1755	-0.193938	lost	nonEssential
1756	0.22988	gained	nonEssential
1757	0.22988	lost	nonEssential
1758	0.29087	gained	nonEssential
1759	0.29087	lost	nonEssential
1760	-0.117213	gained	nonEssential
1761	-0.117213	lost	nonEssential
1762	0.411312	gained	nonEssential
1763	0.411312	lost	nonEssential
1764	-0.251657	gained	nonEssential
1765	-0.251657	lost	nonEssential
1766	0.132584	gained	nonEssential
1767	0.132584	lost	nonEssential
1768	0.0597606	gained	nonEssential
1769	0.0597606	lost	nonEssential
1770	0.310698	gained	nonEssential
1771	0.310698	lost	nonEssential
1772	-0.999216	gained	nonEssential
1773	-0.999216	lost	nonEssential
1774	-0.235982	gained	nonEssential
1775	-0.235982	lost	nonEssential
1776	-0.67435	gained	nonEssential
1777	-0.67435	lost	nonEssential
1778	-0.102881	gained	nonEssential
1779	-0.102881	lost	nonEssential
1780	-0.583161	gained	nonEssential
1781	-0.583161	lost	nonEssential
1782	-0.0183022	gained	nonEssential
1783	-0.0183022	lost	nonEssential
1784	0.15322	gained	nonEssential
1785	0.15322	lost	nonEssential
1786	0.000397126	gained	nonEssential
1787	0.000397126	lost	nonEssential
1788	0.359515	gained	nonEssential
1789	0.359515	lost	nonEssential
1790	0.36036	gained	nonEssential
1791	0.36036	lost	nonEssential
1792	0.130539	gained	nonEssential
1793	0.130539	lost	nonEssential
1794	0.34025	gained	nonEssential
1795	0.34025	lost	nonEssential
1796	-0.241522	gained	nonEssential
1797	-0.241522	lost	nonEssential
1798	0.774669	gained	nonEssential
1799	0.774669	lost	nonEssential
1800	-0.148107	gained	nonEssential
1801	-0.148107	lost	nonEssential
1802	-0.244553	gained	nonEssential
1803	-0.244553	lost	nonEssential
1804	0.442585	gained	nonEssential
1805	0.442585	lost	nonEssential
1806	-0.136286	gained	nonEssential
1807	-0.136286	lost	nonEssential
1808	0.0275153	gained	nonEssential
1809	0.0275153	lost	nonEssential
1810	0.00568182	gained	nonEssential
1811	0.00568182	lost	nonEssential
1812	-0.136221	gained	nonEssential
1813	-0.136221	lost	nonEssential
1814	0.465241	gained	nonEssential
1815	0.465241	lost	nonEssential
1816	0.388598	gained	nonEssential
1817	0.388598	lost	nonEssential
1818	0.110317	gained	nonEssential
1819	0.110317	lost	nonEssential
1820	0.522539	gained	nonEssential
1821	0.522539	lost	nonEssential
1822	0.0955532	gained	nonEssential
1823	0.0955532	lost	nonEssential
1824	-0.719669	gained	nonEssential
1825	-0.719669	lost	nonEssential
1826	-0.0737781	gained	nonEssential
1827	-0.0737781	lost	nonEssential
1828	-0.105902	gained	nonEssential
1829	-0.105902	lost	nonEssential
1830	-0.208144	gained	nonEssential
1831	-0.208144	lost	nonEssential
1832	0.225852	gained	nonEssential
1833	0.225852	lost	nonEssential
1834	0.00742956	gained	nonEssential
1835	0.00742956	lost	nonEssential
1836	0.142693	gained	nonEssential
1837	0.142693	lost	nonEssential
1838	-0.635563	gained	nonEssential
1839	-0.635563	lost	nonEssential
1840	-0.04858	gained	nonEssential
1841	-0.04858	lost	nonEssential
1842	0.57937	gained	nonEssential
1843	0.57937	lost	nonEssential
1844	0.0901585	gained	nonEssential
1845	0.0901585	lost	nonEssential
1846	-0.291873	gained	nonEssential
1847	-0.291873	lost	nonEssential
1848	0.145707	gained	nonEssential
1849	0.145707	lost	nonEssential
1850	0.15428	gained	nonEssential
1851	0.15428	lost	nonEssential
1852	-0.3697	gained	nonEssential
1853	-0.3697	lost	nonEssential
1854	0.351103	gained	nonEssential
1855	0.351103	lost	nonEssential
1856	-0.376714	gained	nonEssential
1857	-0.376714	lost	nonEssential
1858	-0.565134	gained	nonEssential
1859	-0.565134	lost	nonEssential
1860	-0.568954	gained	nonEssential
1861	-0.568954	lost	nonEssential
1862	0.0421033	gained	nonEssential
1863	0.0421033	lost	nonEssential
1864	0.536603	gained	nonEssential
1865	0.536603	lost	nonEssential
1866	-1.07249	gained	nonEssential
1867	-1.07249	lost	nonEssential
1868	-0.221109	gained	nonEssential
1869	-0.221109	lost	nonEssential
1870	0.144017	gained	nonEssential
1871	0.144017	lost	nonEssential
1872	-0.0642809	gained	nonEssential
1873	-0.0642809	lost	nonEssential
1874	0.0291812	gained	nonEssential
1875	0.0291812	lost	nonEssential
1876	-0.347871	gained	nonEssential
1877	-0.347871	lost	nonEssential
1878	-0.224412	gained	nonEssential
1879	-0.224412	lost	nonEssential
1880	0.00335692	gained	nonEssential
1881	0.00335692	lost	nonEssential
1882	-0.642197	gained	nonEssential
1883	-0.642197	lost	nonEssential
1884	-1.16083	gained	nonEssential
1885	-1.16083	lost	nonEssential
1886	0.295838	gained	nonEssential
1887	0.295838	lost	nonEssential
1888	-0.281723	gained	nonEssential
1889	-0.281723	lost	nonEssential
1890	-0.0823768	gained	nonEssential
1891	-0.0823768	lost	nonEssential
1892	0.04439	gained	nonEssential
1893	0.04439	lost	nonEssential
1894	-0.290166	gained	nonEssential
1895	-0.290166	lost	nonEssential
1896	-0.537881	gained	nonEssential
1897	-0.537881	lost	nonEssential
1898	0.125391	gained	nonEssential
1899	0.125391	lost	nonEssential
1900	-0.431553	gained	nonEssential
1901	-0.431553	lost	nonEssential
1902	0.028597	gained	nonEssential
1903	0.028597	lost	nonEssential
1904	0.0594206	gained	nonEssential
1905	0.0594206	lost	nonEssential
1906	0.345341	gained	nonEssential
1907	0.345341	lost	nonEssential
1908	0.264932	gained	nonEssential
1909	0.264932	lost	nonEssential
1910	0.0237169	gained	nonEssential
1911	0.0237169	lost	nonEssential
1912	-0.577365	gained	nonEssential
1913	-0.577365	lost	nonEssential
1914	-0.0568181	gained	nonEssential
1915	-0.0568181	lost	nonEssential
1916	0.125889	gained	nonEssential
1917	0.125889	lost	nonEssential
1918	-0.503331	gained	nonEssential
1919	-0.503331	lost	nonEssential
1920	0.0148859	gained	nonEssential
1921	0.0148859	lost	nonEssential
1922	0.208804	gained	nonEssential
1923	0.208804	lost	nonEssential
1924	-0.00341815	gained	nonEssential
1925	-0.00341815	lost	nonEssential
1926	-0.144718	gained	nonEssential
1927	-0.144718	lost	nonEssential
1928	-0.112408	gained	nonEssential
1929	-0.112408	lost	nonEssential
1930	-0.0641481	gained	nonEssential
1931	-0.0641481	lost	nonEssential
1932	0.180392	gained	nonEssential
1933	0.180392	lost	nonEssential
1934	-0.377749	gained	nonEssential
1935	-0.377749	lost	nonEssential
1936	0.075418	gained	nonEssential
1937	0.075418	lost	nonEssential
1938	0.0616511	gained	nonEssential
1939	0.0616511	lost	nonEssential
1940	-0.183626	gained	nonEssential
1941	-0.183626	lost	nonEssential
1942	0.505372	gained	nonEssential
1943	0.505372	lost	nonEssential
1944	0.00386521	gained	nonEssential
1945	0.00386521	lost	nonEssential
1946	0.240754	gained	nonEssential
1947	0.240754	lost	nonEssential
1948	0.25937	gained	nonEssential
1949	0.25937	lost	nonEssential
1950	0.107284	gained	nonEssential
1951	0.107284	lost	nonEssential
1952	-0.498656	gained	nonEssential
1953	-0.498656	lost	nonEssential
1954	-0.123788	gained	nonEssential
1955	-0.123788	lost	nonEssential
1956	0.127331	gained	nonEssential
1957	0.127331	lost	nonEssential
1958	0.395721	gained	nonEssential
1959	0.395721	lost	nonEssential
1960	-0.0446422	gained	nonEssential
1961	-0.0446422	lost	nonEssential
1962	0.443772	gained	nonEssential
1963	0.443772	lost	nonEssential
1964	0.111201	gained	nonEssential
1965	0.111201	lost	nonEssential
1966	0.240826	gained	nonEssential
1967	0.240826	lost	nonEssential
1968	0.00664216	gained	nonEssential
1969	0.00664216	lost	nonEssential
1970	0.0356916	gained	nonEssential
1971	0.0356916	lost	nonEssential
1972	-0.289457	gained	nonEssential
1973	-0.289457	lost	nonEssential
1974	0.113655	gained	nonEssential
1975	0.113655	lost	nonEssential
1976	-0.104256	gained	nonEssential
1977	-0.104256	lost	nonEssential
1978	-0.137298	gained	nonEssential
1979	-0.137298	lost	nonEssential
1980	-0.0120196	gained	nonEssential
1981	-0.0120196	lost	nonEssential
1982	-0.237062	gained	nonEssential
1983	-0.237062	lost	nonEssential
1984	-0.0498809	gained	nonEssential
1985	-0.0498809	lost	nonEssential
1986	0.0633373	gained	nonEssential
1987	0.0633373	lost	nonEssential
1988	-0.531591	gained	nonEssential
1989	-0.531591	lost	nonEssential
1990	0.399428	gained	nonEssential
1991	0.399428	lost	nonEssential
1992	-1.01087	gained	nonEssential
1993	-1.01087	lost	nonEssential
1994	0.357851	gained	nonEssential
1995	0.357851	lost	nonEssential
1996	0.536641	gained	nonEssential
1997	0.536641	lost	nonEssential
1998	0.279897	gained	nonEssential
1999	0.279897	lost	nonEssential
[truncated: 8,642 more rows]

[truncated: 28 more sheets: Fig.4D, Fig.4E, Fig.5A, Fig.5B, Fig.5C, Fig.5D, Fig.5E, Fig.5F, Fig.6A, Fig.6B, Fig.6C, Fig.6D, Fig.6E, Fig.S1A, Fig.S1B, Fig.S1C, Fig.S1D, Fig.S1E, Fig.S2A, Fig.S2B …]
